# Supplementary material for: An IL17RA frameshift variant in a Holstein cattle family with psoriasis-like skin alterations and immunodeficiency
Source: BMC Genet. 2020 May 24;21:55. doi: 10.1186/s12863-020-00860-4 (PMC7247147; doi:10.1186/s12863-020-00860-4)
Supplement: Supplementary file 2 — Additional file 2. Results of microbiological analyses in lung and skin samples. Note that the analyses could not display any mycological agents. [file 12863_2020_860_MOESM2_ESM.xlsx]

## Sheet: Additional file 2
Additional file 2: Results of microbiological analyses in lung and skin samples from calf 1 and calf 2. Note that the analyses could not display any mycological agens.
	Calf 1		Calf 2
Species	lung	skin	lung	skin
Anaerobic, not differentiated bacilli	n.d.	++	+++	+++
Acinetobacter johnsonii	++	++	+++	+++
Aerobic bacilli	+++	+++	n.d.	n.d.
Aeromonas sp.	n.d.	n.d.	+	++
Comamonas sp.	n.d.	n.d.	n.d.	++
Oligella sp.	+++	n.d.	n.d.	n.d.
Alpha-haem. Streptococci	+	++	n.d.	n.d.
Citrobacter koseri	(+)	++	n.d.	n.d.
Corynebacterium sp.	n.d.	+	n.d.	++
E. coli	n.d.	+++	+	+++
Fusobacterium necrophorum	n.d.	n.d.	+++	+++
Helcococcus sp.	n.d.	n.d.	+	n.d.
Pasteurella multocida	+++	n.d.	n.d.	n.d.
Peptoniphilus sp.	n.d.	++	n.d.	n.d.
Proteus mirabilis	n.d.	+	n.d.	n.d.
Pseudomonas sp.	+	n.d.	+	n.d.
Psychrobacter sp.	n.d.	n.d.	n.d.	++
Staphylococcus aureus	n.d.	n.d.	n.d.	++
Staphylococcus sp.	+	+	+	n.d.
Trueperella pyogenes	n.d.	n.d.	+++	+++
(+) single colonies
+ low bacterial content
++ moderate bacterial content
+++ high bacterial content
n.d. not detected
