# Supplementary material for: An IL17RA frameshift variant in a Holstein cattle family with psoriasis-like skin alterations and immunodeficiency
Source: BMC Genet. 2020 May 24;21:55. doi: 10.1186/s12863-020-00860-4 (PMC7247147; doi:10.1186/s12863-020-00860-4)
Supplement: Supplementary file 3 — Additional file 3. Twenty-three shared homozygous protein-changing variants in both sequenced cases. The frequency of the corresponding genotypes in the variant catalogue of the 1000 Bulls Genome project are given. [file 12863_2020_860_MOESM3_ESM.xlsx]

## Sheet: Additional file 3
Additional file 3: Thwenty-three shared homozygous protein-changing variants in both sequenced cases. The frequency of the corresponding genotyes in the variant catalogue of the 1000 Bulls Genome project are given.
#CHROM	POS	REF	ALT	EFFECT	GENE	GENEID	FEATUREID	RANK	HGVS_C	HGVS_P	CDNA_POS	CDNA_LEN	CDS_POS	CDS_LEN	AA_POS	AA_LEN	# homozygous wild type	# heterozygous	# homozygous variant	# missing call
12	85249539	A	G	start_lost	CARS2	506598	XM_010810976.3	1	c.2T>C	p.Met1?	542	1973	2	1428	1	475	2742	300	25	36
14	81854723	G	C	missense_variant	MTBP	617904	NM_001193177.1	19	c.2322G>C	p.Lys774Asn	2322	2998	2322	2697	774	898	2709	305	34	55
16	18932616	G	T	missense_variant	USH2A	100296635	NM_001191425.1	65	c.14512C>A	p.Gln4838Lys	14512	16447	14512	15615	4838	5204	3009	60	1	33
16	35130276	C	T	missense_variant	WDR64	783230	NM_001205438.2	1	c.85G>A	p.Val29Ile	85	3249	85	3249	29	1082	2889	173	12	29
16	35169832	T	C	start_lost	OPN3	100847752	XM_024976556.1	1	c.2T>C	p.Met1?	235	980	2	747	1	248	2880	179	12	32
16	35176514	G	A	missense_variant	OPN3	100847752	XM_024976556.1	4	c.478G>A	p.Glu160Lys	711	980	478	747	160	248	2899	168	10	26
16	35176614	C	G	missense_variant	OPN3	100847752	XM_024976556.1	4	c.578C>G	p.Thr193Arg	811	980	578	747	193	248	2898	174	10	21
16	35176631	C	A	missense_variant	OPN3	100847752	XM_024976556.1	4	c.595C>A	p.Gln199Lys	828	980	595	747	199	248	2895	176	8	24
16	35176649	C	T	missense_variant	OPN3	100847752	XM_024976556.1	4	c.613C>T	p.Pro205Ser	846	980	613	747	205	248	2898	174	8	23
16	48590941	G	C	missense_variant	AJAP1	616582	NM_001206815.1	2	c.778C>G	p.Pro260Ala	880	1446	778	1251	260	416	2959	62	4	78
26	25747866	G	A	missense_variant	LOC101903854	101903854	XM_024985907.1	3	c.428G>A	p.Arg143His	892	1379	428	816	143	271	2600	244	43	216
26	42407621	C	G	missense_variant	DMBT1	404104	XM_024985977.1	6	c.304C>G	p.Arg102Gly	399	8600	304	8112	102	2703	2995	19	1	88
26	42618392	C	T	missense_variant	LOC617705	617705	XM_024985953.1	9	c.1396C>T	p.Leu466Phe	1396	6702	1396	6276	466	2091	2980	2	1	120
26	42655155	T	C	missense_variant	LOC617705	617705	XM_024985953.1	19	c.3554T>C	p.Ile1185Thr	3554	6702	3554	6276	1185	2091	3073	4	1	25
26	50653523	G	A	missense_variant	KNDC1	536342	XM_024985955.1	6	c.1226C>T	p.Ala409Val	1504	6854	1226	5172	409	1723	2734	171	18	180
26	50848330	G	T	missense_variant	CFAP46	104968408	XM_010820164.2	13	c.1585G>T	p.Asp529Tyr	1676	8258	1585	7857	529	2618	2702	162	22	217
27	36609208	C	T	missense_variant	ANK1	353108	XM_015460891.2	28	c.3037G>A	p.Gly1013Arg	3141	6918	3037	5688	1013	1895	2724	228	13	138
27	37492862	G	C	missense_variant	CHRNB3	521702	XM_010820363.3	6	c.606G>C	p.Glu202Asp	1160	8983	606	1377	202	458	2880	133	4	86
27	37747071	G	T	missense_variant	POMK	514490	NM_001098027.1	5	c.512G>T	p.Ser171Ile	972	3317	512	1053	171	350	2835	167	9	92
2	93622849	G	A	missense_variant	PARD3B	535378	XM_002685527.4	18	c.2441G>A	p.Cys814Tyr	2441	8035	2441	3615	814	1204	2954	112	5	32
2	94491065	C	A	missense_variant	EEF1B2	520875	NM_001014936.1	3	c.151C>A	p.His51Asn	251	821	151	678	51	225	2959	115	4	25
5	108813250	AC	A	frameshift_variant	IL17RA	525040	XM_015460734.2	3	c.180delC	p.Cys61fs	499	3954	180	2499	60	832
5	111079386	C	T	missense_variant	CACNA1I	282413	XM_024992917.1	4	c.557C>T	p.Ala186Val	1134	5236	557	4659	186	1552	2928	116	4	55
