# Supplementary material for: An IL17RA frameshift variant in a Holstein cattle family with psoriasis-like skin alterations and immunodeficiency
Source: BMC Genet. 2020 May 24;21:55. doi: 10.1186/s12863-020-00860-4 (PMC7247147; doi:10.1186/s12863-020-00860-4)
Supplement: Supplementary file 4 — Additional file 4. 4754 shared homozygous non-coding variants in both sequenced cases. [file 12863_2020_860_MOESM4_ESM.xlsx]

## Sheet: Additional file 4
Additional file 4: 4754 shared homozygous non-coding variants in both sequenced cases.
#CHROM	POS	REF	ALT	EFFECT	GENE
10	23044608	G	T	intron_variant	LOC100336282
10	23044608	G	T	upstream_gene_variant	LOC786717
1	112412028	T	G	intergenic_region	LOC112447739-LOC112448311
1	112418193	A	G	intergenic_region	LOC112447739-LOC112448311
1	112418303	A	C	intergenic_region	LOC112447739-LOC112448311
1	112418341	C	A	intergenic_region	LOC112447739-LOC112448311
1	112419649	C	T	intergenic_region	LOC112447739-LOC112448311
1	112419957	A	G	intergenic_region	LOC112447739-LOC112448311
1	112426865	A	T	intergenic_region	LOC112447739-LOC112448311
1	112426865	A	T	upstream_gene_variant	LOC112448311
1	112427664	T	C	intergenic_region	LOC112447739-LOC112448311
1	112427664	T	C	upstream_gene_variant	LOC112448311
1	112428202	C	G	intergenic_region	LOC112447739-LOC112448311
1	112428202	C	G	upstream_gene_variant	LOC112448311
1	112431075	C	T	downstream_gene_variant	LOC112448311
1	112431075	C	T	intergenic_region	LOC112448311-MME
1	112431198	C	T	downstream_gene_variant	LOC112448311
1	112431198	C	T	intergenic_region	LOC112448311-MME
1	112434822	C	T	intergenic_region	LOC112448311-MME
1	112435973	C	T	intergenic_region	LOC112448311-MME
1	112435976	G	C	intergenic_region	LOC112448311-MME
1	112441633	G	A	intergenic_region	LOC112448311-MME
1	112441919	G	A	intergenic_region	LOC112448311-MME
1	112446655	C	T	intergenic_region	LOC112448311-MME
1	112447128	G	A	intergenic_region	LOC112448311-MME
1	112449344	C	CT	intergenic_region	LOC112448311-MME
1	112451275	C	A	intergenic_region	LOC112448311-MME
1	112455020	C	G	intergenic_region	LOC112448311-MME
1	112457443	C	G	intergenic_region	LOC112448311-MME
1	112464607	G	A	intergenic_region	LOC112448311-MME
1	112469582	C	T	intergenic_region	LOC112448311-MME
1	112479371	T	C	3_prime_UTR_variant	MME
1	112479407	T	C	3_prime_UTR_variant	MME
1	112479678	T	A	3_prime_UTR_variant	MME
1	112482543	T	C	intron_variant	MME
1	112488193	T	C	intron_variant	MME
1	112491802	C	T	intron_variant	MME
1	112492783	G	A	intron_variant	MME
1	112493616	G	A	intron_variant	MME
1	112493865	C	T	intron_variant	MME
1	112494621	C	T	intron_variant	MME
1	112495123	C	G	intron_variant	MME
1	112495128	C	T	intron_variant	MME
1	112495546	T	C	intron_variant	MME
1	112495613	A	T	intron_variant	MME
1	112495746	C	T	intron_variant	MME
1	112496440	C	A	intron_variant	MME
1	112497701	T	C	intron_variant	MME
1	112498778	T	C	intron_variant	MME
1	112498804	A	C	intron_variant	MME
1	112499212	C	T	intron_variant	MME
1	112499619	C	T	intron_variant	MME
1	116687943	C	T	intron_variant	MED12L
1	116823260	C	T	intron_variant	MED12L
1	116823260	C	T	intron_variant	P2RY14
1	116998427	CTGTTAACACCTCTCAGCCTCCACCCTT	C	intron_variant	MED12L
1	116998458	A	C	intron_variant	MED12L
1	117031459	G	A	intergenic_region	MED12L-CLRN1
1	117146639	A	G	intergenic_region	MED12L-CLRN1
1	117248074	G	A	intron_variant	MINDY4B
11	28565940	T	G	intron_variant	PRKCE
11	35111061	G	A	intergenic_region	TRNAH-GUG-LOC101901933
11	46654967	C	T	intergenic_region	IL37-IL36G
11	5387908	C	T	intergenic_region	AFF3-LONRF2
11	5391222	G	T	intergenic_region	AFF3-LONRF2
11	5394711	G	A	intergenic_region	AFF3-LONRF2
11	5419616	G	A	intergenic_region	AFF3-LONRF2
12	4906104	C	A	intergenic_region	LOC112449160-TRNAS-GGA
12	4974820	C	G	intergenic_region	LOC112449160-TRNAS-GGA
12	4974821	A	C	intergenic_region	LOC112449160-TRNAS-GGA
12	4985176	A	G	intergenic_region	LOC112449160-TRNAS-GGA
12	5013045	G	T	intergenic_region	LOC112449160-TRNAS-GGA
12	5015219	T	TA	intergenic_region	LOC112449160-TRNAS-GGA
12	5023056	G	A	intergenic_region	LOC112449160-TRNAS-GGA
12	5025391	GA	G	intergenic_region	LOC112449160-TRNAS-GGA
12	5025710	G	T	intergenic_region	LOC112449160-TRNAS-GGA
12	5025970	A	ACAGATTTCTCAAGAGGCAGATCAGGTGGCCTGG	intergenic_region	LOC112449160-TRNAS-GGA
12	5027982	T	G	intergenic_region	LOC112449160-TRNAS-GGA
12	5029297	T	G	intergenic_region	LOC112449160-TRNAS-GGA
12	5043305	G	C	downstream_gene_variant	TRNAS-GGA
12	5043305	G	C	intergenic_region	LOC112449160-TRNAS-GGA
12	5043306	G	C	downstream_gene_variant	TRNAS-GGA
12	5043306	G	C	intergenic_region	LOC112449160-TRNAS-GGA
12	5043313	C	T	downstream_gene_variant	TRNAS-GGA
12	5043313	C	T	intergenic_region	LOC112449160-TRNAS-GGA
12	5047185	A	G	intergenic_region	TRNAS-GGA-PCDH17
12	5047185	A	G	upstream_gene_variant	TRNAS-GGA
12	5051701	T	C	intergenic_region	TRNAS-GGA-PCDH17
12	5052822	C	T	intergenic_region	TRNAS-GGA-PCDH17
12	5062096	G	C	intergenic_region	TRNAS-GGA-PCDH17
12	5065516	A	C	intergenic_region	TRNAS-GGA-PCDH17
12	5078975	C	T	intergenic_region	TRNAS-GGA-PCDH17
12	5088356	A	G	intergenic_region	TRNAS-GGA-PCDH17
12	5089170	A	G	intergenic_region	TRNAS-GGA-PCDH17
12	5091073	C	T	intergenic_region	TRNAS-GGA-PCDH17
12	5097947	CA	C	intergenic_region	TRNAS-GGA-PCDH17
12	5100926	G	A	downstream_gene_variant	PCDH17
12	5100926	G	A	intergenic_region	TRNAS-GGA-PCDH17
12	5104851	G	A	3_prime_UTR_variant	PCDH17
12	5104851	G	A	downstream_gene_variant	PCDH17
12	5105064	T	C	3_prime_UTR_variant	PCDH17
12	5105064	T	C	downstream_gene_variant	PCDH17
12	5109282	A	T	intron_variant	PCDH17
12	5109283	C	T	intron_variant	PCDH17
12	5124478	T	A	downstream_gene_variant	PCDH17
12	5124478	T	A	intron_variant	PCDH17
12	5133304	A	G	intron_variant	PCDH17
12	5134748	T	A	intron_variant	PCDH17
12	5136792	A	G	intron_variant	PCDH17
12	5141108	G	T	intron_variant	PCDH17
12	5141628	A	G	intron_variant	PCDH17
12	5143104	A	G	intron_variant	PCDH17
12	5143574	T	G	intron_variant	PCDH17
12	5143702	A	T	intron_variant	PCDH17
12	5143777	C	T	intron_variant	PCDH17
12	5144443	CA	C	intron_variant	PCDH17
12	5144498	T	G	intron_variant	PCDH17
12	5144672	G	A	intron_variant	PCDH17
12	5144904	G	A	intron_variant	PCDH17
12	5144908	C	CT	intron_variant	PCDH17
12	5144953	T	C	intron_variant	PCDH17
12	5145173	C	T	intron_variant	PCDH17
12	5145211	C	T	intron_variant	PCDH17
12	5145357	T	C	intron_variant	PCDH17
12	5145440	C	A	intron_variant	PCDH17
12	5145471	C	G	intron_variant	PCDH17
12	5145496	G	C	intron_variant	PCDH17
12	5145829	G	A	intron_variant	PCDH17
12	5145943	G	A	intron_variant	PCDH17
12	5146099	T	C	intron_variant	PCDH17
12	5146158	C	T	intron_variant	PCDH17
12	5146160	G	T	intron_variant	PCDH17
12	5146182	A	T	intron_variant	PCDH17
12	5146247	T	TTCTCATCTCATCTTGTAGTTTGGTAACAACTTTTTTATAGTTCACTTTTAGTAGAAACATGTCATAGTAAACCTAAATAAATAGCAGAGAAGAATATAACTGAGCTATTCATGTTGGATATAAGGGACGCTAGCTTTTTAACATAATTTCCTATTTTGCTTATTTGGCAAGATA	intron_variant	PCDH17
12	5146317	C	T	intron_variant	PCDH17
12	5146323	T	TA	intron_variant	PCDH17
12	5146653	A	G	intron_variant	PCDH17
12	5147070	TA	T	intron_variant	PCDH17
12	5147084	T	A	intron_variant	PCDH17
12	5147507	A	T	intron_variant	PCDH17
12	5147899	C	A	intron_variant	PCDH17
12	5147933	T	C	intron_variant	PCDH17
12	5148369	T	C	intron_variant	PCDH17
12	5148583	T	C	intron_variant	PCDH17
12	5148735	T	C	intron_variant	PCDH17
12	5148825	T	C	intron_variant	PCDH17
12	5149288	T	C	intron_variant	PCDH17
12	5151164	C	A	intron_variant	PCDH17
12	5151816	A	AT	intron_variant	PCDH17
12	5152127	G	A	intron_variant	PCDH17
12	5152806	T	C	intron_variant	PCDH17
12	5157578	G	A	intron_variant	PCDH17
12	5157890	T	A	intron_variant	PCDH17
12	5159959	A	G	intron_variant	PCDH17
12	5173822	C	T	intron_variant	PCDH17
12	5175396	C	T	intron_variant	PCDH17
12	5176626	C	T	intron_variant	PCDH17
12	5183465	T	C	intron_variant	PCDH17
12	5183800	T	C	intron_variant	PCDH17
12	5186273	A	AT	intron_variant	PCDH17
12	5186842	G	A	intron_variant	PCDH17
12	5193117	T	C	intron_variant	PCDH17
12	5193916	T	C	intron_variant	PCDH17
12	5194463	C	A	intron_variant	PCDH17
12	5196907	A	G	intron_variant	PCDH17
12	5201996	A	G	intron_variant	PCDH17
12	5202142	T	C	intron_variant	PCDH17
12	5204597	C	T	intron_variant	PCDH17
12	5214284	C	T	intron_variant	PCDH17
12	5228446	A	G	intergenic_region	PCDH17-LOC100141157
12	5228446	A	G	upstream_gene_variant	PCDH17
12	5233616	T	A	intergenic_region	PCDH17-LOC100141157
12	5237057	C	T	intergenic_region	PCDH17-LOC100141157
12	5240880	G	C	intergenic_region	PCDH17-LOC100141157
12	5241067	C	T	intergenic_region	PCDH17-LOC100141157
12	5255597	G	A	intergenic_region	PCDH17-LOC100141157
12	5283915	C	T	intergenic_region	PCDH17-LOC100141157
12	5303342	C	A	intergenic_region	PCDH17-LOC100141157
12	5306911	C	T	intergenic_region	PCDH17-LOC100141157
12	5310057	T	C	intergenic_region	PCDH17-LOC100141157
12	5321496	G	A	intergenic_region	PCDH17-LOC100141157
12	5324517	T	A	intergenic_region	PCDH17-LOC100141157
12	5325061	G	A	intergenic_region	PCDH17-LOC100141157
12	5328122	C	T	intergenic_region	PCDH17-LOC100141157
12	5333208	TG	T	intergenic_region	PCDH17-LOC100141157
12	5337832	C	T	intergenic_region	PCDH17-LOC100141157
12	5337833	C	G	intergenic_region	PCDH17-LOC100141157
12	5337835	A	C	intergenic_region	PCDH17-LOC100141157
12	5344041	AAG	A	intergenic_region	PCDH17-LOC100141157
12	5352367	C	T	intergenic_region	PCDH17-LOC100141157
12	5353928	G	A	intergenic_region	PCDH17-LOC100141157
12	5354831	G	A	intergenic_region	PCDH17-LOC100141157
12	5355864	G	A	intergenic_region	PCDH17-LOC100141157
12	5356312	C	T	intergenic_region	PCDH17-LOC100141157
12	5356357	G	A	intergenic_region	PCDH17-LOC100141157
12	5357033	G	A	intergenic_region	PCDH17-LOC100141157
12	5358378	C	G	intergenic_region	PCDH17-LOC100141157
12	5358707	A	G	intergenic_region	PCDH17-LOC100141157
12	5358777	G	A	intergenic_region	PCDH17-LOC100141157
12	5358984	T	C	intergenic_region	PCDH17-LOC100141157
12	5359043	A	G	intergenic_region	PCDH17-LOC100141157
12	5359062	A	G	intergenic_region	PCDH17-LOC100141157
12	5359080	A	G	intergenic_region	PCDH17-LOC100141157
12	5359083	C	G	intergenic_region	PCDH17-LOC100141157
12	5359325	G	A	intergenic_region	PCDH17-LOC100141157
12	5359491	A	G	intergenic_region	PCDH17-LOC100141157
12	5359618	T	C	intergenic_region	PCDH17-LOC100141157
12	5359799	A	T	intergenic_region	PCDH17-LOC100141157
12	5360372	A	AAAAT	intergenic_region	PCDH17-LOC100141157
12	5360387	G	A	intergenic_region	PCDH17-LOC100141157
12	5360512	G	A	intergenic_region	PCDH17-LOC100141157
12	5360670	T	G	intergenic_region	PCDH17-LOC100141157
12	5360885	A	G	intergenic_region	PCDH17-LOC100141157
12	5360909	C	T	intergenic_region	PCDH17-LOC100141157
12	5361012	G	A	intergenic_region	PCDH17-LOC100141157
12	5361035	T	C	intergenic_region	PCDH17-LOC100141157
12	5361136	C	T	intergenic_region	PCDH17-LOC100141157
12	5361146	T	A	intergenic_region	PCDH17-LOC100141157
12	5361162	G	T	intergenic_region	PCDH17-LOC100141157
12	5361250	T	C	intergenic_region	PCDH17-LOC100141157
12	5361274	G	A	intergenic_region	PCDH17-LOC100141157
12	5361339	C	G	intergenic_region	PCDH17-LOC100141157
12	5361489	CT	C	intergenic_region	PCDH17-LOC100141157
12	5361520	A	T	intergenic_region	PCDH17-LOC100141157
12	5361749	G	A	intergenic_region	PCDH17-LOC100141157
12	5361761	G	A	intergenic_region	PCDH17-LOC100141157
12	5361780	A	G	intergenic_region	PCDH17-LOC100141157
12	5361891	C	T	intergenic_region	PCDH17-LOC100141157
12	5361897	T	C	intergenic_region	PCDH17-LOC100141157
12	5361927	C	A	intergenic_region	PCDH17-LOC100141157
12	5361948	A	G	intergenic_region	PCDH17-LOC100141157
12	5362039	A	G	intergenic_region	PCDH17-LOC100141157
12	5362332	T	C	intergenic_region	PCDH17-LOC100141157
12	5362358	A	G	intergenic_region	PCDH17-LOC100141157
12	5362859	A	AT	intergenic_region	PCDH17-LOC100141157
12	5363461	G	A	intergenic_region	PCDH17-LOC100141157
12	5363558	A	G	intergenic_region	PCDH17-LOC100141157
12	5363749	C	A	intergenic_region	PCDH17-LOC100141157
12	5363796	T	C	intergenic_region	PCDH17-LOC100141157
12	5363851	A	C	intergenic_region	PCDH17-LOC100141157
12	5363983	T	C	intergenic_region	PCDH17-LOC100141157
12	5364085	C	A	intergenic_region	PCDH17-LOC100141157
12	5364117	T	A	intergenic_region	PCDH17-LOC100141157
12	5364231	A	C	intergenic_region	PCDH17-LOC100141157
12	5364365	G	A	intergenic_region	PCDH17-LOC100141157
12	5364428	A	G	intergenic_region	PCDH17-LOC100141157
12	5364520	A	ATCC	intergenic_region	PCDH17-LOC100141157
12	5364623	G	A	intergenic_region	PCDH17-LOC100141157
12	5365138	A	T	intergenic_region	PCDH17-LOC100141157
12	5367822	A	T	intergenic_region	PCDH17-LOC100141157
12	5411377	T	A	intergenic_region	PCDH17-LOC100141157
12	5417004	C	G	intergenic_region	PCDH17-LOC100141157
12	5418134	T	C	intergenic_region	PCDH17-LOC100141157
12	5418161	A	AAAAC	intergenic_region	PCDH17-LOC100141157
12	5418247	G	T	intergenic_region	PCDH17-LOC100141157
12	5418343	AG	A	intergenic_region	PCDH17-LOC100141157
12	5418386	G	A	intergenic_region	PCDH17-LOC100141157
12	5419214	T	TA	intergenic_region	PCDH17-LOC100141157
12	5419335	A	G	intergenic_region	PCDH17-LOC100141157
12	5419352	T	C	intergenic_region	PCDH17-LOC100141157
12	5419397	T	A	intergenic_region	PCDH17-LOC100141157
12	5419539	G	A	intergenic_region	PCDH17-LOC100141157
12	5422750	C	T	intergenic_region	PCDH17-LOC100141157
12	5422761	G	A	intergenic_region	PCDH17-LOC100141157
12	5425358	C	T	intergenic_region	PCDH17-LOC100141157
12	5430306	G	A	intergenic_region	PCDH17-LOC100141157
12	5435007	A	G	intergenic_region	PCDH17-LOC100141157
12	5435614	C	T	intergenic_region	PCDH17-LOC100141157
12	5435693	T	A	intergenic_region	PCDH17-LOC100141157
12	5435766	C	T	intergenic_region	PCDH17-LOC100141157
12	5436373	T	C	intergenic_region	PCDH17-LOC100141157
12	5437255	T	C	intergenic_region	PCDH17-LOC100141157
12	5437586	T	G	intergenic_region	PCDH17-LOC100141157
12	5437979	C	T	intergenic_region	PCDH17-LOC100141157
12	5438224	C	T	intergenic_region	PCDH17-LOC100141157
12	5438550	A	G	intergenic_region	PCDH17-LOC100141157
12	5439443	G	A	intergenic_region	PCDH17-LOC100141157
12	5440525	TG	T	intergenic_region	PCDH17-LOC100141157
12	5524934	T	C	intergenic_region	PCDH17-LOC100141157
12	5540982	G	T	intergenic_region	PCDH17-LOC100141157
12	5581457	T	C	intergenic_region	PCDH17-LOC100141157
12	5638531	C	T	intergenic_region	PCDH17-LOC100141157
12	5719277	T	C	intergenic_region	PCDH17-LOC100141157
12	5734894	G	T	intergenic_region	PCDH17-LOC100141157
12	5772223	C	T	intergenic_region	PCDH17-LOC100141157
12	5796636	G	A	intergenic_region	PCDH17-LOC100141157
12	5800259	C	A	intergenic_region	PCDH17-LOC100141157
12	5921362	C	T	intergenic_region	PCDH17-LOC100141157
12	5974146	G	A	intergenic_region	PCDH17-LOC100141157
12	6066667	G	GT	intergenic_region	PCDH17-LOC100141157
12	6075167	T	C	intergenic_region	PCDH17-LOC100141157
12	6082940	G	A	intergenic_region	PCDH17-LOC100141157
12	6083943	G	T	intergenic_region	PCDH17-LOC100141157
12	6084782	G	A	intergenic_region	PCDH17-LOC100141157
12	6085126	G	T	intergenic_region	PCDH17-LOC100141157
12	6088706	G	C	intergenic_region	PCDH17-LOC100141157
12	6090638	T	G	intergenic_region	PCDH17-LOC100141157
12	6095411	C	A	intergenic_region	PCDH17-LOC100141157
12	6102691	G	C	intergenic_region	PCDH17-LOC100141157
12	6105991	C	G	intergenic_region	PCDH17-LOC100141157
12	6106445	T	A	intergenic_region	PCDH17-LOC100141157
12	6112630	G	A	intergenic_region	PCDH17-LOC100141157
12	6118114	G	T	intergenic_region	PCDH17-LOC100141157
12	6131363	G	C	intergenic_region	PCDH17-LOC100141157
12	6133498	A	G	intergenic_region	PCDH17-LOC100141157
12	6140801	G	A	intergenic_region	PCDH17-LOC100141157
12	6146228	AT	A	intergenic_region	PCDH17-LOC100141157
12	6151263	C	G	intergenic_region	PCDH17-LOC100141157
12	6151851	A	C	intergenic_region	PCDH17-LOC100141157
12	6153899	G	A	intergenic_region	PCDH17-LOC100141157
12	6159158	T	C	intergenic_region	PCDH17-LOC100141157
12	6209237	AT	A	intergenic_region	PCDH17-LOC100141157
12	6209240	A	T	intergenic_region	PCDH17-LOC100141157
12	6315730	T	C	intergenic_region	PCDH17-LOC100141157
12	6373594	C	T	intergenic_region	PCDH17-LOC100141157
12	6426363	G	A	intergenic_region	PCDH17-LOC100141157
12	6429574	C	T	intergenic_region	PCDH17-LOC100141157
12	6430453	C	T	intergenic_region	PCDH17-LOC100141157
12	6432243	A	C	intergenic_region	PCDH17-LOC100141157
12	6432673	C	CA	intergenic_region	PCDH17-LOC100141157
12	6451660	C	T	intergenic_region	PCDH17-LOC100141157
12	6452923	G	T	intergenic_region	PCDH17-LOC100141157
12	6461269	T	C	intergenic_region	PCDH17-LOC100141157
12	6465102	T	C	intergenic_region	PCDH17-LOC100141157
12	6465162	T	C	intergenic_region	PCDH17-LOC100141157
12	6466188	T	A	intergenic_region	PCDH17-LOC100141157
12	6470400	G	GA	intergenic_region	PCDH17-LOC100141157
12	6472625	T	C	intergenic_region	PCDH17-LOC100141157
12	6473630	T	G	intergenic_region	PCDH17-LOC100141157
12	6514641	A	C	intergenic_region	PCDH17-LOC100141157
12	6535011	G	A	intergenic_region	PCDH17-LOC100141157
12	6536228	T	C	intergenic_region	PCDH17-LOC100141157
12	6598368	G	GT	intergenic_region	PCDH17-LOC100141157
12	6611454	G	GT	intergenic_region	PCDH17-LOC100141157
12	6624559	T	TG	intergenic_region	PCDH17-LOC100141157
12	6725060	G	T	intergenic_region	PCDH17-LOC100141157
12	6778421	A	G	intergenic_region	PCDH17-LOC100141157
12	6835432	G	T	intergenic_region	PCDH17-LOC100141157
12	71436801	C	G	intergenic_region	LOC107131273-LOC107131218
12	71461274	C	CAGGTG	intergenic_region	LOC107131273-LOC107131218
12	71463018	G	A	intergenic_region	LOC107131273-LOC107131218
12	71463019	A	T	intergenic_region	LOC107131273-LOC107131218
12	71463038	T	C	intergenic_region	LOC107131273-LOC107131218
12	71463039	C	G	intergenic_region	LOC107131273-LOC107131218
12	7178504	AAACT	A	intergenic_region	LOC100141157-LOC112449025
12	72519081	C	T	intron_variant	LOC104970698
12	75278022	C	T	intron_variant	FARP1
12	75280859	GA	G	intron_variant	FARP1
12	75312815	C	T	intron_variant	FARP1
12	75312815	C	T	intron_variant	LOC112449079
12	75340327	A	G	intron_variant	FARP1
12	75350168	T	C	downstream_gene_variant	LOC112449164
12	75350168	T	C	intron_variant	FARP1
12	75411340	G	A	intron_variant	FARP1
12	7733082	C	A	intergenic_region	LOC112449025-LOC112449165
12	7738587	TGC	T	intergenic_region	LOC112449025-LOC112449165
12	7743240	G	T	intergenic_region	LOC112449025-LOC112449165
12	7745865	G	T	intergenic_region	LOC112449025-LOC112449165
12	7758511	A	G	intergenic_region	LOC112449025-LOC112449165
12	7775361	C	G	intergenic_region	LOC112449025-LOC112449165
12	7791718	C	T	intergenic_region	LOC112449025-LOC112449165
12	7801007	CAAT	C	intergenic_region	LOC112449025-LOC112449165
12	7807337	TACAC	T	intergenic_region	LOC112449025-LOC112449165
12	7884693	C	T	intergenic_region	LOC112449025-LOC112449165
12	7898648	C	T	intergenic_region	LOC112449025-LOC112449165
12	7932377	C	T	intergenic_region	LOC112449165-LOC112449116
12	7932755	C	T	intergenic_region	LOC112449165-LOC112449116
12	7937913	T	A	intergenic_region	LOC112449165-LOC112449116
12	79391166	T	C	intergenic_region	SLC10A2-LOC112449139
12	7948432	G	A	intergenic_region	LOC112449165-LOC112449116
12	7953575	C	G	intergenic_region	LOC112449165-LOC112449116
12	7954427	G	A	intergenic_region	LOC112449165-LOC112449116
12	7955245	T	C	intergenic_region	LOC112449165-LOC112449116
12	7956193	T	C	intergenic_region	LOC112449165-LOC112449116
12	7956905	C	T	intergenic_region	LOC112449165-LOC112449116
12	7956909	A	G	intergenic_region	LOC112449165-LOC112449116
12	7962406	TTAAAGAAAAACAG	T	intergenic_region	LOC112449165-LOC112449116
12	8003763	A	G	intergenic_region	LOC112449165-LOC112449116
12	8137232	A	G	intergenic_region	LOC112449165-LOC112449116
12	8174354	T	G	intergenic_region	LOC112449165-LOC112449116
12	8174427	T	C	intergenic_region	LOC112449165-LOC112449116
12	8174443	C	T	intergenic_region	LOC112449165-LOC112449116
12	8174473	C	T	intergenic_region	LOC112449165-LOC112449116
12	8174622	A	G	intergenic_region	LOC112449165-LOC112449116
12	8174624	T	C	intergenic_region	LOC112449165-LOC112449116
12	8174625	G	A	intergenic_region	LOC112449165-LOC112449116
12	8174673	GC	G	intergenic_region	LOC112449165-LOC112449116
12	8174679	A	C	intergenic_region	LOC112449165-LOC112449116
12	8174684	T	TCC	intergenic_region	LOC112449165-LOC112449116
12	8174692	TTGGAGGCCTAACTATGGTAGGAATAATGGTGATCTTCTCAAAAG	T	intergenic_region	LOC112449165-LOC112449116
12	8179132	T	G	intergenic_region	LOC112449165-LOC112449116
12	8179701	A	G	intergenic_region	LOC112449165-LOC112449116
12	8191269	T	C	intergenic_region	LOC112449165-LOC112449116
12	8196759	T	C	intergenic_region	LOC112449165-LOC112449116
12	8243684	A	G	intergenic_region	LOC112449165-LOC112449116
12	8350917	A	T	intron_variant	LOC112449117
12	8403001	A	G	intron_variant	LOC112449117
12	84929955	T	C	intron_variant	COL4A1
12	84951461	G	C	intron_variant	COL4A1
12	85065948	C	T	intron_variant	COL4A2
12	85067701	T	C	intron_variant	COL4A2
12	85093558	C	T	intron_variant	COL4A2
12	85222836	C	T	intergenic_region	RAB20-NAXD
12	85222836	C	T	upstream_gene_variant	NAXD
12	85234696	C	T	downstream_gene_variant	CARS2
12	85234696	C	T	intron_variant	NAXD
12	85235027	C	T	downstream_gene_variant	CARS2
12	85235027	C	T	intron_variant	NAXD
12	85235195	C	G	downstream_gene_variant	CARS2
12	85235195	C	G	intron_variant	NAXD
12	85243446	G	A	intron_variant	CARS2
12	85243514	C	T	intron_variant	CARS2
12	85244204	C	T	intron_variant	CARS2
12	85246845	C	G	intron_variant	CARS2
12	85247499	G	A	intron_variant	CARS2
12	85249539	A	G	intron_variant	CARS2
12	85249959	A	G	5_prime_UTR_variant	CARS2
12	85249959	A	G	intron_variant	CARS2
12	85252559	G	A	intron_variant	CARS2
12	85252559	G	A	upstream_gene_variant	CARS2
12	85254390	G	A	intron_variant	CARS2
12	85254390	G	A	upstream_gene_variant	CARS2
12	85260927	C	G	intergenic_region	CARS2-ING1
12	85260927	C	G	upstream_gene_variant	CARS2
12	85260927	C	G	upstream_gene_variant	ING1
12	85261150	CA	C	intergenic_region	CARS2-ING1
12	85261150	CA	C	upstream_gene_variant	CARS2
12	85261150	CA	C	upstream_gene_variant	ING1
12	85305022	C	T	intergenic_region	LOC112449090-ANKRD10
12	85313391	C	A	intergenic_region	LOC112449090-ANKRD10
12	85313736	A	C	intergenic_region	LOC112449090-ANKRD10
12	85318612	C	T	intergenic_region	LOC112449090-ANKRD10
12	85318810	G	A	intergenic_region	LOC112449090-ANKRD10
12	85323542	G	A	downstream_gene_variant	ANKRD10
12	85323542	G	A	intergenic_region	LOC112449090-ANKRD10
12	85328846	A	C	intron_variant	ANKRD10
12	85342848	A	C	intron_variant	ANKRD10
12	85348306	T	G	intron_variant	ANKRD10
12	85357483	T	C	intron_variant	ANKRD10
12	85357483	T	C	upstream_gene_variant	ANKRD10
12	85365437	C	T	intergenic_region	ANKRD10-LOC112449091
12	85387239	C	T	intron_variant	LOC112449091
12	85387668	G	T	intron_variant	LOC112449091
12	85395495	G	A	intergenic_region	LOC112449091-ARHGEF7
12	85398141	G	C	intergenic_region	LOC112449091-ARHGEF7
12	85418472	C	A	intergenic_region	LOC112449091-ARHGEF7
12	85423863	G	A	intergenic_region	LOC112449091-ARHGEF7
12	85430765	T	C	intergenic_region	LOC112449091-ARHGEF7
12	85430765	T	C	upstream_gene_variant	ARHGEF7
12	85458207	C	G	intron_variant	ARHGEF7
12	85458207	C	G	upstream_gene_variant	ARHGEF7
12	85495715	C	T	intron_variant	ARHGEF7
12	85495715	C	T	upstream_gene_variant	ARHGEF7
12	85572189	G	A	intergenic_region	LOC112449145-LOC112449146
12	85609235	A	G	intergenic_region	LOC112449145-LOC112449146
12	85616517	A	G	intergenic_region	LOC112449145-LOC112449146
12	85622240	AGGGCACACGGGGAACGCGCGTGAG	A	intergenic_region	LOC112449145-LOC112449146
12	85658590	T	A	intergenic_region	LOC112449145-LOC112449146
12	85660981	C	T	intergenic_region	LOC112449145-LOC112449146
12	85661799	A	G	intergenic_region	LOC112449145-LOC112449146
12	85663337	A	AC	intergenic_region	LOC112449145-LOC112449146
12	85665876	T	C	intergenic_region	LOC112449145-LOC112449146
12	85671066	T	C	intergenic_region	LOC112449145-LOC112449146
12	85672895	C	A	intergenic_region	LOC112449145-LOC112449146
12	85676114	G	A	intergenic_region	LOC112449145-LOC112449146
12	85690106	G	A	intergenic_region	LOC112449145-LOC112449146
12	85695737	G	T	intergenic_region	LOC112449145-LOC112449146
12	85701893	G	C	intergenic_region	LOC112449145-LOC112449146
12	85717793	C	T	intergenic_region	LOC112449145-LOC112449146
12	85725216	C	T	intergenic_region	LOC112449145-LOC112449146
12	85737604	T	C	intergenic_region	LOC112449145-LOC112449146
12	85762208	C	CCGGGGCCTCG	intergenic_region	LOC112449145-LOC112449146
12	85772241	TTA	T	intergenic_region	LOC112449145-LOC112449146
12	85784554	GTT	G	intergenic_region	LOC112449145-LOC112449146
12	85791137	G	C	downstream_gene_variant	LOC112449146
12	85791137	G	C	intergenic_region	LOC112449145-LOC112449146
12	85798335	C	T	intergenic_region	LOC112449146-LOC112449147
12	85798335	C	T	upstream_gene_variant	LOC112449146
12	85808498	C	T	intergenic_region	LOC112449146-LOC112449147
12	85816509	A	G	intergenic_region	LOC112449146-LOC112449147
12	85819842	G	A	intergenic_region	LOC112449146-LOC112449147
12	85821473	C	T	intergenic_region	LOC112449146-LOC112449147
12	85828824	C	G	intergenic_region	LOC112449146-LOC112449147
12	85831176	G	A	intergenic_region	LOC112449146-LOC112449147
12	85832201	G	A	intergenic_region	LOC112449146-LOC112449147
12	85834180	A	G	intergenic_region	LOC112449146-LOC112449147
12	85837646	G	T	intergenic_region	LOC112449146-LOC112449147
12	85840486	C	T	intergenic_region	LOC112449146-LOC112449147
12	85844856	C	T	intergenic_region	LOC112449146-LOC112449147
12	85849418	G	A	intergenic_region	LOC112449146-LOC112449147
12	85854399	G	T	intergenic_region	LOC112449146-LOC112449147
12	85855957	C	G	intergenic_region	LOC112449146-LOC112449147
12	85856680	T	C	intergenic_region	LOC112449146-LOC112449147
12	85860811	G	A	intergenic_region	LOC112449146-LOC112449147
12	85861203	A	G	intergenic_region	LOC112449146-LOC112449147
12	85861407	T	C	intergenic_region	LOC112449146-LOC112449147
12	85861430	T	C	intergenic_region	LOC112449146-LOC112449147
12	85861661	G	A	intergenic_region	LOC112449146-LOC112449147
12	85861674	A	G	intergenic_region	LOC112449146-LOC112449147
12	85861742	G	A	intergenic_region	LOC112449146-LOC112449147
12	85861864	C	T	intergenic_region	LOC112449146-LOC112449147
12	85862066	A	G	intergenic_region	LOC112449146-LOC112449147
12	85862181	A	G	intergenic_region	LOC112449146-LOC112449147
12	85862204	T	C	intergenic_region	LOC112449146-LOC112449147
12	85863031	A	G	intergenic_region	LOC112449146-LOC112449147
12	85863853	G	T	intergenic_region	LOC112449146-LOC112449147
12	85864475	C	T	intergenic_region	LOC112449146-LOC112449147
12	85864832	G	A	intergenic_region	LOC112449146-LOC112449147
12	85865040	C	T	intergenic_region	LOC112449146-LOC112449147
12	85865045	G	A	intergenic_region	LOC112449146-LOC112449147
12	85865055	G	C	intergenic_region	LOC112449146-LOC112449147
12	85865083	A	G	intergenic_region	LOC112449146-LOC112449147
12	85865509	T	C	intergenic_region	LOC112449146-LOC112449147
12	85866017	G	T	intergenic_region	LOC112449146-LOC112449147
12	85866363	A	C	intergenic_region	LOC112449146-LOC112449147
12	85866378	G	A	intergenic_region	LOC112449146-LOC112449147
12	85866386	C	T	intergenic_region	LOC112449146-LOC112449147
12	85866395	A	G	intergenic_region	LOC112449146-LOC112449147
12	85866541	A	G	intergenic_region	LOC112449146-LOC112449147
12	85866545	T	C	intergenic_region	LOC112449146-LOC112449147
12	85866632	G	A	intergenic_region	LOC112449146-LOC112449147
12	85866827	AG	A	intergenic_region	LOC112449146-LOC112449147
12	85866873	T	C	intergenic_region	LOC112449146-LOC112449147
12	85867013	G	A	intergenic_region	LOC112449146-LOC112449147
12	85867143	T	G	intergenic_region	LOC112449146-LOC112449147
12	85867239	C	T	intergenic_region	LOC112449146-LOC112449147
12	85867252	T	C	intergenic_region	LOC112449146-LOC112449147
12	85867611	C	G	intergenic_region	LOC112449146-LOC112449147
12	85867766	C	T	intergenic_region	LOC112449146-LOC112449147
12	85868011	C	A	intergenic_region	LOC112449146-LOC112449147
12	85868040	T	C	intergenic_region	LOC112449146-LOC112449147
12	85868107	A	T	intergenic_region	LOC112449146-LOC112449147
12	85868226	T	G	intergenic_region	LOC112449146-LOC112449147
12	85868253	C	T	intergenic_region	LOC112449146-LOC112449147
12	85868350	G	A	intergenic_region	LOC112449146-LOC112449147
12	85868976	C	A	intergenic_region	LOC112449146-LOC112449147
12	85868982	A	G	intergenic_region	LOC112449146-LOC112449147
12	85868993	G	A	intergenic_region	LOC112449146-LOC112449147
12	85869026	A	G	intergenic_region	LOC112449146-LOC112449147
12	85869059	C	T	intergenic_region	LOC112449146-LOC112449147
12	85869070	C	A	intergenic_region	LOC112449146-LOC112449147
12	85869071	C	T	intergenic_region	LOC112449146-LOC112449147
12	85869172	A	G	intergenic_region	LOC112449146-LOC112449147
12	85869231	T	TA	intergenic_region	LOC112449146-LOC112449147
12	85869311	C	T	intergenic_region	LOC112449146-LOC112449147
12	85869387	A	T	intergenic_region	LOC112449146-LOC112449147
12	85869401	A	G	intergenic_region	LOC112449146-LOC112449147
12	85869512	T	G	intergenic_region	LOC112449146-LOC112449147
12	85869520	A	G	intergenic_region	LOC112449146-LOC112449147
12	85869529	C	T	intergenic_region	LOC112449146-LOC112449147
12	85869531	A	C	intergenic_region	LOC112449146-LOC112449147
12	85869532	C	T	intergenic_region	LOC112449146-LOC112449147
12	85869538	G	T	intergenic_region	LOC112449146-LOC112449147
12	85869556	A	G	intergenic_region	LOC112449146-LOC112449147
12	85869586	AT	A	intergenic_region	LOC112449146-LOC112449147
12	85869634	T	C	intergenic_region	LOC112449146-LOC112449147
12	85869664	G	C	intergenic_region	LOC112449146-LOC112449147
12	85869675	A	T	intergenic_region	LOC112449146-LOC112449147
12	85869685	T	C	intergenic_region	LOC112449146-LOC112449147
12	85869807	T	C	intergenic_region	LOC112449146-LOC112449147
12	85869969	A	T	intergenic_region	LOC112449146-LOC112449147
12	85870369	C	CT	intergenic_region	LOC112449146-LOC112449147
12	85875534	G	A	intergenic_region	LOC112449146-LOC112449147
12	85877809	A	G	intergenic_region	LOC112449146-LOC112449147
12	85881552	G	A	intergenic_region	LOC112449146-LOC112449147
12	85886119	G	A	intergenic_region	LOC112449146-LOC112449147
12	85907780	C	T	intergenic_region	LOC112449146-LOC112449147
12	85914949	CT	C	intergenic_region	LOC112449146-LOC112449147
12	85916472	G	A	intergenic_region	LOC112449146-LOC112449147
12	85916616	C	T	intergenic_region	LOC112449146-LOC112449147
12	85916864	C	T	intergenic_region	LOC112449146-LOC112449147
12	85923336	G	A	intron_variant	LOC112449147
12	85924467	C	T	intergenic_region	LOC112449147-SOX1
12	85924467	C	T	upstream_gene_variant	LOC112449147
12	85925433	C	T	intergenic_region	LOC112449147-SOX1
12	85925433	C	T	upstream_gene_variant	LOC112449147
12	85928972	G	A	intergenic_region	LOC112449147-SOX1
12	85928972	G	A	upstream_gene_variant	LOC112449147
12	85932594	G	A	intergenic_region	LOC112449147-SOX1
12	85936790	G	A	intergenic_region	LOC112449147-SOX1
12	85940072	A	G	intergenic_region	LOC112449147-SOX1
12	85943562	G	A	intergenic_region	LOC112449147-SOX1
12	85947414	G	C	intergenic_region	LOC112449147-SOX1
12	85950266	G	A	intergenic_region	LOC112449147-SOX1
12	85952374	G	A	intergenic_region	LOC112449147-SOX1
12	85954684	A	G	intergenic_region	LOC112449147-SOX1
12	85956340	A	C	intergenic_region	LOC112449147-SOX1
12	85957623	G	A	intergenic_region	LOC112449147-SOX1
12	85977854	C	A	intergenic_region	LOC112449147-SOX1
12	86075160	C	T	intergenic_region	SOX1-LOC112449093
12	86075181	G	GC	intergenic_region	SOX1-LOC112449093
12	86075197	G	A	intergenic_region	SOX1-LOC112449093
12	86079800	C	T	intergenic_region	SOX1-LOC112449093
12	86089069	A	T	intergenic_region	SOX1-LOC112449093
12	86152040	G	A	downstream_gene_variant	LOC112449093
12	86152040	G	A	intergenic_region	SOX1-LOC112449093
12	86171788	G	A	downstream_gene_variant	LOC112449094
12	86171788	G	A	intron_variant	SPACA7
12	86173074	C	T	downstream_gene_variant	LOC112449094
12	86173074	C	T	intron_variant	SPACA7
12	86173352	G	A	intron_variant	SPACA7
12	86173352	G	A	non_coding_transcript_exon_variant	LOC112449094
12	86175444	C	T	intron_variant	LOC112449094
12	86175444	C	T	intron_variant	SPACA7
12	86179300	C	T	intron_variant	SPACA7
12	86179300	C	T	upstream_gene_variant	LOC112449094
12	86217869	G	A	intron_variant	TUBGCP3
12	86234550	G	T	intron_variant	LOC104973680
12	86257937	CCA	C	intron_variant	LOC104973680
12	86268720	G	A	intergenic_region	LOC104973680-LOC112449096
12	86341596	G	T	intron_variant	ATP11A
12	86351020	C	CT	intron_variant	ATP11A
12	86351174	G	A	intron_variant	ATP11A
12	86357811	G	A	intron_variant	ATP11A
12	86365657	A	T	intron_variant	ATP11A
12	86373729	G	A	intron_variant	ATP11A
12	86377496	C	T	intron_variant	ATP11A
12	86425230	G	A	intron_variant	MCF2L
12	86425230	G	A	upstream_gene_variant	LOC101902815
12	86425230	G	A	upstream_gene_variant	MCF2L
12	86425607	G	A	intron_variant	MCF2L
12	86425607	G	A	upstream_gene_variant	LOC101902815
12	86425607	G	A	upstream_gene_variant	MCF2L
12	86460673	C	T	intron_variant	MCF2L
12	86493009	G	A	downstream_gene_variant	MCF2L
12	86493009	G	A	synonymous_variant	F7
12	8970017	A	G	intergenic_region	LOC112449174-LOC101905933
12	9134118	T	C	intron_variant	LOC100141168
12	9241799	G	A	intron_variant	LOC100141168
12	9723998	G	A	intergenic_region	TRNAC-GCA-LOC786945
13	12849673	A	G	intron_variant	FBXO32
13	31900263	A	C	intergenic_region	ST8SIA6-HACD1
13	31900263	A	C	upstream_gene_variant	ST8SIA6
13	31902542	A	C	intergenic_region	ST8SIA6-HACD1
13	31952034	T	G	intergenic_region	ST8SIA6-HACD1
13	31966079	T	C	intergenic_region	ST8SIA6-HACD1
13	32037320	C	T	intergenic_region	ST8SIA6-HACD1
13	32059309	T	A	intron_variant	HACD1
13	32076489	T	C	intron_variant	HACD1
13	32083329	A	G	intergenic_region	HACD1-STAM
13	32083329	A	G	upstream_gene_variant	HACD1
13	32085241	G	A	intergenic_region	HACD1-STAM
13	32127512	A	G	intron_variant	STAM
13	32129310	A	T	intron_variant	STAM
13	35749781	GA	G	intergenic_region	LYZL1-LOC112449396
13	35752860	G	A	intergenic_region	LYZL1-LOC112449396
13	35760675	G	A	intergenic_region	LYZL1-LOC112449396
13	35778633	G	A	intergenic_region	LYZL1-LOC112449396
13	35782341	G	C	intergenic_region	LYZL1-LOC112449396
13	35790366	G	A	intergenic_region	LYZL1-LOC112449396
13	35796038	C	T	intergenic_region	LYZL1-LOC112449396
13	35814882	T	C	intergenic_region	LYZL1-LOC112449396
13	36780437	AT	A	intergenic_region	ARMC4-MKX
13	37252024	GT	G	intergenic_region	PTCHD3-PCSK2
13	37693516	C	T	intron_variant	PCSK2
13	37693684	C	T	intron_variant	PCSK2
13	37697625	G	C	intron_variant	PCSK2
13	37701820	T	G	intron_variant	PCSK2
13	37705232	T	C	intron_variant	PCSK2
13	37716822	C	T	intron_variant	PCSK2
13	37724262	T	A	intron_variant	PCSK2
13	37730429	C	T	synonymous_variant	PCSK2
13	37736501	C	T	intron_variant	PCSK2
13	37742308	C	T	intron_variant	PCSK2
13	43205251	C	T	intron_variant	TUBAL3
13	44909914	T	C	intergenic_region	LOC112449302-LOC112449303
1	43841071	G	A	intergenic_region	LOC100137965-COL8A1
14	57312920	G	A	intergenic_region	ANGPT1-LOC782496
14	81749547	T	G	intron_variant	MRPL13
14	81752061	C	T	intron_variant	MRPL13
14	81753022	G	A	intron_variant	MRPL13
14	81754225	C	T	intron_variant	MRPL13
14	81755485	A	C	intron_variant	MRPL13
14	81756065	C	T	intron_variant	MRPL13
14	81765088	T	C	intron_variant	MRPL13
14	81765093	A	T	intron_variant	MRPL13
14	81766946	A	G	intron_variant	MRPL13
14	81772606	T	C	intron_variant	MRPL13
14	81777448	T	C	intron_variant	MRPL13
14	81809795	A	G	intron_variant	MTBP
14	81841924	G	A	intron_variant	MTBP
14	81848496	A	G	intron_variant	MTBP
14	81865411	C	T	downstream_gene_variant	MTBP
14	81865411	C	T	intergenic_region	MTBP-SNTB1
14	81868720	G	T	downstream_gene_variant	MTBP
14	81868720	G	T	downstream_gene_variant	SNTB1
14	81868720	G	T	intergenic_region	MTBP-SNTB1
15	10011413	T	G	intergenic_region	CNTN5-LOC100138161
15	3043795	C	T	intergenic_region	GRIA4-CASP1
15	3044478	T	C	intergenic_region	GRIA4-CASP1
15	3044502	A	G	intergenic_region	GRIA4-CASP1
15	3044583	T	A	intergenic_region	GRIA4-CASP1
15	3044605	C	T	intergenic_region	GRIA4-CASP1
15	3044608	G	C	intergenic_region	GRIA4-CASP1
15	80738987	G	A	downstream_gene_variant	RTN4RL2
15	80738987	G	A	downstream_gene_variant	SLC43A1
15	80738987	G	A	intron_variant	LOC101903906
15	8135891	C	G	intron_variant	ARHGAP42
16	17757909	C	T	intron_variant	LOC529930
16	17888853	TTATAAG	T	intergenic_region	LOC529930-LOC112441932
16	17896840	G	A	intergenic_region	LOC529930-LOC112441932
16	17923802	G	A	intergenic_region	LOC529930-LOC112441932
16	17955849	G	A	intergenic_region	LOC529930-LOC112441932
16	17979854	C	T	intergenic_region	LOC529930-LOC112441932
16	18011852	A	T	intergenic_region	LOC529930-LOC112441932
16	18013763	A	G	intergenic_region	LOC529930-LOC112441932
16	18013764	T	C	intergenic_region	LOC529930-LOC112441932
16	18029185	T	A	intergenic_region	LOC529930-LOC112441932
16	18049363	T	C	intergenic_region	LOC529930-LOC112441932
16	18115981	C	T	intergenic_region	LOC529930-LOC112441932
16	18390474	A	ATT	intergenic_region	LOC529930-LOC112441932
16	18390476	T	TTCAACTCA	intergenic_region	LOC529930-LOC112441932
16	18446528	C	A	intergenic_region	LOC529930-LOC112441932
16	18452556	A	T	intergenic_region	LOC529930-LOC112441932
16	18552847	G	A	intergenic_region	LOC529930-LOC112441932
16	18570176	C	T	downstream_gene_variant	LOC112441932
16	18570176	C	T	intergenic_region	LOC112441932-KCTD3
16	18648074	T	C	intergenic_region	LOC112441932-KCTD3
16	18649340	A	G	intergenic_region	LOC112441932-KCTD3
16	18653765	T	C	intergenic_region	LOC112441932-KCTD3
16	18654882	T	C	intergenic_region	LOC112441932-KCTD3
16	18655359	GCA	G	intergenic_region	LOC112441932-KCTD3
16	18655376	C	A	intergenic_region	LOC112441932-KCTD3
16	18655458	C	G	intergenic_region	LOC112441932-KCTD3
16	18656543	C	A	intergenic_region	LOC112441932-KCTD3
16	18656801	A	C	intergenic_region	LOC112441932-KCTD3
16	18656821	A	G	intergenic_region	LOC112441932-KCTD3
16	18657353	C	T	intergenic_region	LOC112441932-KCTD3
16	18657443	T	C	intergenic_region	LOC112441932-KCTD3
16	18657853	T	C	intergenic_region	LOC112441932-KCTD3
16	18657999	C	T	intergenic_region	LOC112441932-KCTD3
16	18658101	A	G	intergenic_region	LOC112441932-KCTD3
16	18658227	T	C	intergenic_region	LOC112441932-KCTD3
16	18658283	C	T	intergenic_region	LOC112441932-KCTD3
16	18658587	C	T	intergenic_region	LOC112441932-KCTD3
16	18658620	T	C	intergenic_region	LOC112441932-KCTD3
16	18658834	A	G	intergenic_region	LOC112441932-KCTD3
16	18658959	G	A	intergenic_region	LOC112441932-KCTD3
16	18659082	C	G	intergenic_region	LOC112441932-KCTD3
16	18659335	A	G	intergenic_region	LOC112441932-KCTD3
16	18659441	G	A	intergenic_region	LOC112441932-KCTD3
16	18659481	A	T	intergenic_region	LOC112441932-KCTD3
16	18659588	T	A	intergenic_region	LOC112441932-KCTD3
16	18659607	A	C	intergenic_region	LOC112441932-KCTD3
16	18659612	T	C	intergenic_region	LOC112441932-KCTD3
16	18659620	T	TA	intergenic_region	LOC112441932-KCTD3
16	18659630	C	T	intergenic_region	LOC112441932-KCTD3
16	18659631	A	G	intergenic_region	LOC112441932-KCTD3
16	18659641	C	G	intergenic_region	LOC112441932-KCTD3
16	18659646	G	A	intergenic_region	LOC112441932-KCTD3
16	18659667	A	T	intergenic_region	LOC112441932-KCTD3
16	18659673	C	A	intergenic_region	LOC112441932-KCTD3
16	18659674	A	G	intergenic_region	LOC112441932-KCTD3
16	18659677	A	G	intergenic_region	LOC112441932-KCTD3
16	18659679	A	G	intergenic_region	LOC112441932-KCTD3
16	18659763	T	C	intergenic_region	LOC112441932-KCTD3
16	18659788	T	C	intergenic_region	LOC112441932-KCTD3
16	18659790	T	C	intergenic_region	LOC112441932-KCTD3
16	18659796	G	A	intergenic_region	LOC112441932-KCTD3
16	18659945	T	C	intergenic_region	LOC112441932-KCTD3
16	18659947	A	C	intergenic_region	LOC112441932-KCTD3
16	18660051	A	G	intergenic_region	LOC112441932-KCTD3
16	18660054	A	T	intergenic_region	LOC112441932-KCTD3
16	18660204	A	T	intergenic_region	LOC112441932-KCTD3
16	18660230	T	C	intergenic_region	LOC112441932-KCTD3
16	18660240	A	T	intergenic_region	LOC112441932-KCTD3
16	18660272	T	G	intergenic_region	LOC112441932-KCTD3
16	18660283	G	C	intergenic_region	LOC112441932-KCTD3
16	18660341	C	T	intergenic_region	LOC112441932-KCTD3
16	18660425	C	T	intergenic_region	LOC112441932-KCTD3
16	18660435	A	G	intergenic_region	LOC112441932-KCTD3
16	18660661	T	C	intergenic_region	LOC112441932-KCTD3
16	18661410	G	A	intergenic_region	LOC112441932-KCTD3
16	18663674	C	T	intergenic_region	LOC112441932-KCTD3
16	18730116	C	T	intergenic_region	LOC112441932-KCTD3
16	18734450	A	G	intergenic_region	LOC112441932-KCTD3
16	18808115	C	A	intergenic_region	LOC112441932-KCTD3
16	18830781	A	G	intron_variant	KCTD3
16	18946030	G	T	intron_variant	USH2A
16	19005645	G	A	intron_variant	USH2A
16	19059323	C	A	intron_variant	USH2A
16	19062736	G	A	intron_variant	USH2A
16	19122478	A	G	intron_variant	USH2A
16	19145046	T	C	intron_variant	USH2A
16	19152667	G	T	intron_variant	USH2A
16	19155030	T	G	intron_variant	USH2A
16	19155050	G	T	intron_variant	USH2A
16	19158878	G	A	intron_variant	USH2A
16	19160263	G	A	intron_variant	USH2A
16	19163709	C	T	intron_variant	USH2A
16	19163762	C	T	intron_variant	USH2A
16	19197054	G	A	intron_variant	USH2A
16	19197054	G	A	non_coding_transcript_exon_variant	LOC100847323
16	19197794	T	G	intron_variant	USH2A
16	19197794	T	G	upstream_gene_variant	LOC100847323
16	19203530	T	C	intron_variant	USH2A
16	19220575	A	C	intron_variant	USH2A
16	19220974	T	C	intron_variant	USH2A
16	19227202	T	G	intron_variant	USH2A
16	19227983	A	C	intron_variant	USH2A
16	19231828	T	C	intron_variant	USH2A
16	19238490	A	T	intron_variant	USH2A
16	19241334	T	TG	intron_variant	USH2A
16	19243605	ACG	A	intron_variant	USH2A
16	19253622	G	A	intron_variant	USH2A
16	19272371	G	A	intron_variant	USH2A
16	19297806	T	C	intron_variant	USH2A
16	19302307	C	T	intron_variant	USH2A
16	19310793	G	A	intron_variant	USH2A
16	22035299	T	C	intergenic_region	TGFB2-LOC112441805
16	22085542	T	G	intergenic_region	TGFB2-LOC112441805
16	22123358	T	G	intergenic_region	TGFB2-LOC112441805
16	22382552	C	T	intron_variant	LOC112441783
16	22394729	G	A	intergenic_region	LOC112441783-LYPLAL1
16	22428584	G	C	intergenic_region	LOC112441783-LYPLAL1
16	22455997	T	C	intergenic_region	LOC112441783-LYPLAL1
16	22512083	A	G	intergenic_region	LOC112441783-LYPLAL1
16	22525653	C	A	intergenic_region	LOC112441783-LYPLAL1
16	22665918	A	G	intron_variant	LYPLAL1
16	22768093	G	T	intergenic_region	LYPLAL1-LOC112441806
16	22779117	T	C	intergenic_region	LYPLAL1-LOC112441806
16	22788109	A	AT	intergenic_region	LYPLAL1-LOC112441806
16	22827991	G	A	intergenic_region	LOC112441806-LOC101904386
16	22857226	G	A	intergenic_region	LOC112441806-LOC101904386
16	23453855	A	G	intergenic_region	SLC30A10-EPRS
16	23535342	T	C	intron_variant	EPRS
16	23535342	T	C	upstream_gene_variant	LOC101908759
16	23754331	G	A	intergenic_region	RAB3GAP2-MARK1
16	23923300	G	A	intergenic_region	RAB3GAP2-MARK1
16	24202602	G	GAACA	intergenic_region	C16H1orf115-MARC2
16	24224752	T	A	intergenic_region	C16H1orf115-MARC2
16	24224752	T	A	upstream_gene_variant	MARC2
16	24234651	C	T	intron_variant	MARC2
16	24237146	C	T	intron_variant	MARC2
16	24240448	A	G	intron_variant	MARC2
16	24241097	G	T	intron_variant	MARC2
16	24245231	C	T	intron_variant	MARC2
16	24344436	G	C	intergenic_region	LOC112441906-HLX
16	24515868	C	A	intergenic_region	HLX-LOC112441785
16	24630248	T	C	intergenic_region	LOC112441785-TRNAQ-CUG
16	24630737	T	C	intergenic_region	LOC112441785-TRNAQ-CUG
16	24677592	A	G	intergenic_region	LOC112441785-TRNAQ-CUG
16	24679754	G	GGTTAAAAAT	intergenic_region	LOC112441785-TRNAQ-CUG
16	24704010	T	A	intergenic_region	LOC112441785-TRNAQ-CUG
16	25633858	C	T	intergenic_region	DUSP10-LOC112441943
16	25634118	G	A	intergenic_region	DUSP10-LOC112441943
16	25647767	AGTT	A	intergenic_region	DUSP10-LOC112441943
16	25652841	T	A	intergenic_region	DUSP10-LOC112441943
16	25652841	T	A	upstream_gene_variant	LOC112441943
16	25669577	A	C	intergenic_region	LOC112441943-TRNAT-UGU
16	25673345	G	A	intergenic_region	LOC112441943-TRNAT-UGU
16	25675571	C	T	intergenic_region	LOC112441943-TRNAT-UGU
16	25680567	A	T	intergenic_region	LOC112441943-TRNAT-UGU
16	25685920	TG	T	intergenic_region	LOC112441943-TRNAT-UGU
16	25720791	T	C	intergenic_region	LOC112441943-TRNAT-UGU
16	25776881	T	C	intergenic_region	LOC112441943-TRNAT-UGU
16	25776883	C	G	intergenic_region	LOC112441943-TRNAT-UGU
16	25789319	C	T	intergenic_region	LOC112441943-TRNAT-UGU
16	25831567	T	C	intergenic_region	LOC112441943-TRNAT-UGU
16	25837527	C	A	intergenic_region	LOC112441943-TRNAT-UGU
16	25844309	G	T	intergenic_region	LOC112441943-TRNAT-UGU
16	25846930	T	TA	intergenic_region	LOC112441943-TRNAT-UGU
16	25872544	T	C	intergenic_region	LOC112441943-TRNAT-UGU
16	25873896	T	C	intergenic_region	LOC112441943-TRNAT-UGU
16	25917044	ACT	A	intergenic_region	LOC112441943-TRNAT-UGU
16	26119524	G	A	intron_variant	MIA3
16	26436278	C	T	intron_variant	DISP1
16	26615778	G	T	intergenic_region	TLR5-SUSD4
16	26706192	C	T	intron_variant	SUSD4
16	26711640	G	A	intron_variant	SUSD4
16	26717932	A	G	intron_variant	SUSD4
16	26742434	G	A	intron_variant	SUSD4
16	26757655	A	T	intron_variant	SUSD4
16	26759823	C	A	intron_variant	SUSD4
16	26910365	G	A	intergenic_region	CCDC185-CAPN8
16	27101546	C	T	intron_variant	CAPN2
16	27179985	A	T	intron_variant	TP53BP2
16	27211691	T	A	intergenic_region	TP53BP2-FBXO28
16	27211691	T	A	upstream_gene_variant	TP53BP2
16	27308854	A	G	intron_variant	FBXO28
16	27322157	TTTCTTATTTAAAGTA	T	3_prime_UTR_variant	NVL
16	27322157	TTTCTTATTTAAAGTA	T	intron_variant	FBXO28
16	27351355	A	G	intron_variant	NVL
16	27355158	T	C	intron_variant	NVL
16	27358867	A	G	intron_variant	NVL
16	27358867	A	G	upstream_gene_variant	DEGS1
16	27364372	TCA	T	intron_variant	DEGS1
16	27364372	TCA	T	intron_variant	NVL
16	27376591	C	A	downstream_gene_variant	DEGS1
16	27376591	C	A	downstream_gene_variant	LOC112441800
16	27376591	C	A	intron_variant	NVL
16	27402582	A	G	intron_variant	NVL
16	27402582	A	G	upstream_gene_variant	LOC112441800
16	27409987	T	C	3_prime_UTR_variant	NVL
16	27409987	T	C	intron_variant	NVL
16	27412813	A	G	intron_variant	NVL
16	27414556	AG	A	intron_variant	NVL
16	27418418	AC	A	intron_variant	NVL
16	27419854	AAAC	A	intron_variant	NVL
16	27421620	G	C	intron_variant	NVL
16	27446196	T	TA	intron_variant	NVL
16	27454254	A	G	intron_variant	NVL
16	27461791	A	G	intron_variant	NVL
16	27467732	G	T	intron_variant	NVL
16	27469442	GAA	G	intron_variant	NVL
16	27478097	T	C	intron_variant	NVL
16	27488043	C	T	intron_variant	NVL
16	27549138	A	G	downstream_gene_variant	WDR26
16	27549138	A	G	intergenic_region	CNIH4-WDR26
16	27579443	TG	T	intron_variant	WDR26
16	29152082	G	C	intergenic_region	LOC112441807-ACBD3
16	29309252	C	T	intron_variant	LIN9
16	29499527	A	C	intergenic_region	LOC112441786-STUM
16	29627426	G	A	intergenic_region	STUM-ITPKB
16	29628068	C	T	intergenic_region	STUM-ITPKB
16	29634650	CA	C	downstream_gene_variant	ITPKB
16	29634650	CA	C	intergenic_region	STUM-ITPKB
16	29636493	G	A	downstream_gene_variant	ITPKB
16	29636493	G	A	intergenic_region	STUM-ITPKB
16	29640360	A	G	3_prime_UTR_variant	ITPKB
16	29661236	G	C	intron_variant	ITPKB
16	29664854	G	A	intron_variant	ITPKB
16	29666975	G	A	intron_variant	ITPKB
16	29682096	A	G	intron_variant	ITPKB
16	29685834	G	C	intron_variant	ITPKB
16	29685924	G	GC	intron_variant	ITPKB
16	29712999	C	G	intron_variant	ITPKB
16	29914287	A	G	intron_variant	COQ8A
16	30859272	T	C	intron_variant	SMYD3
16	30878156	A	G	downstream_gene_variant	LOC112441900
16	30878156	A	G	intron_variant	SMYD3
16	30878284	C	T	downstream_gene_variant	LOC112441900
16	30878284	C	T	intron_variant	SMYD3
16	30905682	T	A	intron_variant	SMYD3
16	30911902	C	T	intron_variant	SMYD3
16	30934736	A	T	intron_variant	SMYD3
16	30944366	T	G	intron_variant	SMYD3
16	30944981	G	A	intron_variant	SMYD3
16	30949615	C	T	intron_variant	SMYD3
16	30950316	G	A	intron_variant	SMYD3
16	30956831	C	T	intron_variant	SMYD3
16	30969557	C	T	intron_variant	SMYD3
16	30972724	C	T	intron_variant	SMYD3
16	30975386	T	G	intron_variant	SMYD3
16	30980328	A	G	intron_variant	SMYD3
16	30988029	G	A	intron_variant	SMYD3
16	30992047	T	C	intron_variant	SMYD3
16	30999228	T	G	intron_variant	SMYD3
16	30999231	T	C	intron_variant	SMYD3
16	31006933	C	T	intron_variant	SMYD3
16	31017035	A	C	intron_variant	SMYD3
16	31103414	T	C	intron_variant	SMYD3
16	31227648	C	T	intron_variant	SMYD3
16	31259173	T	C	intron_variant	SMYD3
16	31290439	A	T	intron_variant	SMYD3
16	31290920	A	G	intron_variant	SMYD3
16	31291778	G	T	intron_variant	SMYD3
16	31293660	T	G	intron_variant	SMYD3
16	31297920	T	A	intron_variant	SMYD3
16	31405983	TTTTTTTTG	T	intron_variant	SMYD3
16	31416447	G	T	intron_variant	SMYD3
16	31429779	A	G	downstream_gene_variant	LOC107133229
16	31429779	A	G	intron_variant	SMYD3
16	31495835	C	T	intron_variant	SMYD3
16	31504273	C	T	intron_variant	SMYD3
16	31711392	C	T	intron_variant	KIF26B
16	31744851	G	T	intron_variant	KIF26B
16	31812819	AAAAG	A	intron_variant	KIF26B
16	31901145	TC	T	intron_variant	KIF26B
16	32006546	G	A	intron_variant	KIF26B
16	32223158	C	T	intron_variant	EFCAB2
16	32346320	G	A	intergenic_region	EFCAB2-HNRNPU
16	32413200	C	CT	3_prime_UTR_variant	HNRNPU
16	32445549	G	C	intergenic_region	COX20-DESI2
16	32531823	C	A	intron_variant	DESI2
16	32560249	G	A	intron_variant	DESI2
16	33169865	C	G	intergenic_region	ZBTB18-AKT3
16	33179119	T	G	intergenic_region	ZBTB18-AKT3
16	33232435	T	C	intergenic_region	ZBTB18-AKT3
16	33353072	G	T	intergenic_region	ZBTB18-AKT3
16	33353072	G	T	upstream_gene_variant	AKT3
16	33466192	C	T	intron_variant	AKT3
16	33628602	T	C	intron_variant	AKT3
16	33640486	CTT	C	downstream_gene_variant	AKT3
16	33640486	CTT	C	intron_variant	SDCCAG8
16	33681190	A	G	intron_variant	SDCCAG8
16	33808994	G	A	intron_variant	SDCCAG8
16	33945430	C	T	intron_variant	CEP170
16	33994728	G	T	intron_variant	CEP170
16	34266635	G	A	intergenic_region	LOC100297170-PLD5
16	34453945	G	A	intron_variant	PLD5
16	34509912	G	GT	intron_variant	PLD5
16	34555008	G	A	intron_variant	PLD5
16	34576020	G	GT	intron_variant	PLD5
16	34582056	C	T	intron_variant	PLD5
16	34601327	TATA	T	intron_variant	PLD5
16	34611468	G	A	intron_variant	PLD5
16	34611788	G	A	intron_variant	PLD5
16	34615118	A	G	intron_variant	PLD5
16	34621085	C	A	intron_variant	PLD5
16	34700001	G	C	intron_variant	PLD5
16	34866506	G	A	intergenic_region	PLD5-BECN2
16	34887352	C	T	intergenic_region	PLD5-BECN2
16	34948960	G	A	intergenic_region	MAP1LC3C-EXO1
16	34996452	T	C	intron_variant	EXO1
16	35002461	A	G	intergenic_region	EXO1-WDR64
16	35002461	A	G	upstream_gene_variant	EXO1
16	35025325	G	C	intron_variant	WDR64
16	35042931	A	G	intron_variant	WDR64
16	35043438	G	A	intron_variant	WDR64
16	35046478	G	T	intron_variant	WDR64
16	35065188	T	C	intron_variant	WDR64
16	35071101	A	G	intron_variant	WDR64
16	35079815	C	G	intron_variant	WDR64
16	35079838	G	A	intron_variant	WDR64
16	35081410	C	A	intron_variant	WDR64
16	35082537	G	A	intron_variant	WDR64
16	35087002	G	A	intron_variant	WDR64
16	35105919	C	T	intron_variant	WDR64
16	35109436	G	T	intron_variant	WDR64
16	35125722	C	A	intron_variant	WDR64
16	35136695	C	T	intergenic_region	WDR64-CHML
16	35136695	C	T	upstream_gene_variant	CHML
16	35138664	C	A	5_prime_UTR_variant	CHML
16	35139675	G	A	intron_variant	CHML
16	35140236	C	T	intron_variant	CHML
16	35140642	C	T	5_prime_UTR_variant	CHML
16	35141585	C	A	intron_variant	CHML
16	35142594	C	T	intron_variant	CHML
16	35142881	T	C	intron_variant	CHML
16	35143897	T	G	synonymous_variant	CHML
16	35143942	G	T	synonymous_variant	CHML
16	35146829	CTCAT	C	3_prime_UTR_variant	CHML
16	35147628	CAG	C	3_prime_UTR_variant	CHML
16	35149294	C	T	3_prime_UTR_variant	CHML
16	35156297	C	G	intergenic_region	CHML-OPN3
16	35156798	G	A	intergenic_region	CHML-OPN3
16	35159444	A	C	intergenic_region	CHML-OPN3
16	35161448	G	T	intergenic_region	CHML-OPN3
16	35163176	C	T	intergenic_region	CHML-OPN3
16	35165587	ATTAT	A	intergenic_region	CHML-OPN3
16	35165587	ATTAT	A	upstream_gene_variant	OPN3
16	35166380	T	A	intergenic_region	CHML-OPN3
16	35166380	T	A	upstream_gene_variant	OPN3
16	35168639	AAAC	A	intergenic_region	CHML-OPN3
16	35168639	AAAC	A	upstream_gene_variant	OPN3
16	35174591	G	A	downstream_gene_variant	KMO
16	35174591	G	A	intron_variant	OPN3
16	35174602	G	A	downstream_gene_variant	KMO
16	35174602	G	A	intron_variant	OPN3
16	35174769	C	G	downstream_gene_variant	KMO
16	35174769	C	G	intron_variant	OPN3
16	35175016	A	G	downstream_gene_variant	KMO
16	35175016	A	G	intron_variant	OPN3
16	35175138	C	A	downstream_gene_variant	KMO
16	35175138	C	A	intron_variant	OPN3
16	35175599	A	G	downstream_gene_variant	KMO
16	35175599	A	G	intron_variant	OPN3
16	35175667	C	G	downstream_gene_variant	KMO
16	35175667	C	G	intron_variant	OPN3
16	35175846	T	C	downstream_gene_variant	KMO
16	35175846	T	C	intron_variant	OPN3
16	35176140	G	A	downstream_gene_variant	KMO
16	35176140	G	A	intron_variant	OPN3
16	35176210	T	G	downstream_gene_variant	KMO
16	35176210	T	G	intron_variant	OPN3
16	35176360	A	C	downstream_gene_variant	KMO
16	35176360	A	C	intron_variant	OPN3
16	35176457	T	C	downstream_gene_variant	KMO
16	35176457	T	C	splice_region_variant&intron_variant	OPN3
16	35176514	G	A	downstream_gene_variant	KMO
16	35176614	C	G	downstream_gene_variant	KMO
16	35176631	C	A	downstream_gene_variant	KMO
16	35176649	C	T	downstream_gene_variant	KMO
16	35176790	C	T	downstream_gene_variant	KMO
16	35176790	C	T	downstream_gene_variant	OPN3
16	35176790	C	T	intergenic_region	OPN3-KMO
16	35177096	G	A	downstream_gene_variant	KMO
16	35177096	G	A	downstream_gene_variant	OPN3
16	35177096	G	A	intergenic_region	OPN3-KMO
16	35177190	A	G	downstream_gene_variant	KMO
16	35177190	A	G	downstream_gene_variant	OPN3
16	35177190	A	G	intergenic_region	OPN3-KMO
16	35177204	G	A	downstream_gene_variant	KMO
16	35177204	G	A	downstream_gene_variant	OPN3
16	35177204	G	A	intergenic_region	OPN3-KMO
16	35177283	A	C	downstream_gene_variant	KMO
16	35177283	A	C	downstream_gene_variant	OPN3
16	35177283	A	C	intergenic_region	OPN3-KMO
16	35177483	C	T	downstream_gene_variant	KMO
16	35177483	C	T	downstream_gene_variant	OPN3
16	35177483	C	T	intergenic_region	OPN3-KMO
16	35177705	T	C	downstream_gene_variant	KMO
16	35177705	T	C	downstream_gene_variant	OPN3
16	35177705	T	C	intergenic_region	OPN3-KMO
16	35177855	C	A	downstream_gene_variant	KMO
16	35177855	C	A	downstream_gene_variant	OPN3
16	35177855	C	A	intergenic_region	OPN3-KMO
16	35177907	TA	T	downstream_gene_variant	KMO
16	35177907	TA	T	downstream_gene_variant	OPN3
16	35177907	TA	T	intergenic_region	OPN3-KMO
16	35177912	G	A	downstream_gene_variant	KMO
16	35177912	G	A	downstream_gene_variant	OPN3
16	35177912	G	A	intergenic_region	OPN3-KMO
16	35177958	G	A	downstream_gene_variant	KMO
16	35177958	G	A	downstream_gene_variant	OPN3
16	35177958	G	A	intergenic_region	OPN3-KMO
16	35177966	G	A	downstream_gene_variant	KMO
16	35177966	G	A	downstream_gene_variant	OPN3
16	35177966	G	A	intergenic_region	OPN3-KMO
16	35177968	G	T	downstream_gene_variant	KMO
16	35177968	G	T	downstream_gene_variant	OPN3
16	35177968	G	T	intergenic_region	OPN3-KMO
16	35177969	T	C	downstream_gene_variant	KMO
16	35177969	T	C	downstream_gene_variant	OPN3
16	35177969	T	C	intergenic_region	OPN3-KMO
16	35177981	T	C	downstream_gene_variant	KMO
16	35177981	T	C	downstream_gene_variant	OPN3
16	35177981	T	C	intergenic_region	OPN3-KMO
16	35177988	G	A	downstream_gene_variant	KMO
16	35177988	G	A	downstream_gene_variant	OPN3
16	35177988	G	A	intergenic_region	OPN3-KMO
16	35178016	C	A	downstream_gene_variant	KMO
16	35178016	C	A	downstream_gene_variant	OPN3
16	35178016	C	A	intergenic_region	OPN3-KMO
16	35178044	C	CTGGA	downstream_gene_variant	KMO
16	35178044	C	CTGGA	downstream_gene_variant	OPN3
16	35178044	C	CTGGA	intergenic_region	OPN3-KMO
16	35178146	A	G	downstream_gene_variant	KMO
16	35178146	A	G	downstream_gene_variant	OPN3
16	35178146	A	G	intergenic_region	OPN3-KMO
16	35178196	CA	C	downstream_gene_variant	KMO
16	35178196	CA	C	downstream_gene_variant	OPN3
16	35178196	CA	C	intergenic_region	OPN3-KMO
16	35178249	C	T	downstream_gene_variant	KMO
16	35178249	C	T	downstream_gene_variant	OPN3
16	35178249	C	T	intergenic_region	OPN3-KMO
16	35178251	C	T	downstream_gene_variant	KMO
16	35178251	C	T	downstream_gene_variant	OPN3
16	35178251	C	T	intergenic_region	OPN3-KMO
16	35178375	A	C	3_prime_UTR_variant	KMO
16	35178375	A	C	downstream_gene_variant	OPN3
16	35178466	A	G	3_prime_UTR_variant	KMO
16	35178466	A	G	downstream_gene_variant	OPN3
16	35178490	T	TGGA	3_prime_UTR_variant	KMO
16	35178490	T	TGGA	downstream_gene_variant	OPN3
16	35178509	ATTT	A	3_prime_UTR_variant	KMO
16	35178509	ATTT	A	downstream_gene_variant	OPN3
16	35178512	T	TAC	3_prime_UTR_variant	KMO
16	35178512	T	TAC	downstream_gene_variant	OPN3
16	35178538	A	G	3_prime_UTR_variant	KMO
16	35178538	A	G	downstream_gene_variant	OPN3
16	35178574	T	C	3_prime_UTR_variant	KMO
16	35178574	T	C	downstream_gene_variant	OPN3
16	35178587	AAGAAATATAAAATTGCATGATTT	A	3_prime_UTR_variant	KMO
16	35178587	AAGAAATATAAAATTGCATGATTT	A	downstream_gene_variant	OPN3
16	35178641	A	C	3_prime_UTR_variant	KMO
16	35178641	A	C	downstream_gene_variant	OPN3
16	35178654	T	A	3_prime_UTR_variant	KMO
16	35178654	T	A	downstream_gene_variant	OPN3
16	35178697	A	G	3_prime_UTR_variant	KMO
16	35178697	A	G	downstream_gene_variant	OPN3
16	35178721	C	T	3_prime_UTR_variant	KMO
16	35178721	C	T	downstream_gene_variant	OPN3
16	35178746	G	C	3_prime_UTR_variant	KMO
16	35178746	G	C	downstream_gene_variant	OPN3
16	35178772	A	G	3_prime_UTR_variant	KMO
16	35178772	A	G	downstream_gene_variant	OPN3
16	35178791	C	CT	3_prime_UTR_variant	KMO
16	35178791	C	CT	downstream_gene_variant	OPN3
16	35179014	A	C	3_prime_UTR_variant	KMO
16	35179014	A	C	downstream_gene_variant	OPN3
16	35179106	C	T	3_prime_UTR_variant	KMO
16	35179106	C	T	downstream_gene_variant	OPN3
16	35179270	A	G	3_prime_UTR_variant	KMO
16	35179270	A	G	downstream_gene_variant	OPN3
16	35179280	T	C	3_prime_UTR_variant	KMO
16	35179280	T	C	downstream_gene_variant	OPN3
16	35179281	C	T	3_prime_UTR_variant	KMO
16	35179281	C	T	downstream_gene_variant	OPN3
16	35179399	A	G	3_prime_UTR_variant	KMO
16	35179399	A	G	downstream_gene_variant	OPN3
16	35180126	T	C	downstream_gene_variant	OPN3
16	35180126	T	C	intron_variant	KMO
16	35180150	T	C	downstream_gene_variant	OPN3
16	35180150	T	C	intron_variant	KMO
16	35180198	G	A	downstream_gene_variant	OPN3
16	35180198	G	A	intron_variant	KMO
16	35180291	C	T	downstream_gene_variant	OPN3
16	35180291	C	T	intron_variant	KMO
16	35180513	C	T	downstream_gene_variant	OPN3
16	35180513	C	T	intron_variant	KMO
16	35180598	C	A	downstream_gene_variant	OPN3
16	35180598	C	A	intron_variant	KMO
16	35180646	T	G	downstream_gene_variant	OPN3
16	35180646	T	G	intron_variant	KMO
16	35180787	T	G	downstream_gene_variant	OPN3
16	35180787	T	G	intron_variant	KMO
16	35185412	A	G	intron_variant	KMO
16	35189600	C	G	intron_variant	KMO
16	35190708	A	T	intron_variant	KMO
16	35192487	G	A	intron_variant	KMO
16	35200049	G	A	intron_variant	KMO
16	35201202	G	A	intron_variant	KMO
16	35201933	C	T	intron_variant	KMO
16	35204239	ACAACAGC	A	intron_variant	KMO
16	35206311	G	A	intron_variant	KMO
16	35206702	G	C	intron_variant	KMO
16	35208860	T	G	intron_variant	KMO
16	35290515	CAAAT	C	downstream_gene_variant	FH
16	35290515	CAAAT	C	intergenic_region	FH-LOC782999
16	35302253	T	TA	intergenic_region	FH-LOC782999
16	35318497	C	T	intron_variant	LOC782999
16	35329836	A	T	intron_variant	LOC782999
16	35333944	A	G	intron_variant	LOC782999
16	35371214	C	T	intergenic_region	LOC782999-RGS7
16	35630407	A	G	intron_variant	RGS7
16	35659874	C	G	intron_variant	RGS7
16	35724182	G	A	intron_variant	RGS7
16	35779269	C	T	intron_variant	RGS7
16	35779274	T	C	intron_variant	RGS7
16	35779278	A	G	intron_variant	RGS7
16	35779284	CCA	C	intron_variant	RGS7
16	35779299	G	A	intron_variant	RGS7
16	35795875	C	T	intron_variant	RGS7
16	35822359	A	G	intron_variant	RGS7
16	36034251	TG	T	intergenic_region	LOC100848690-XCL2
16	36093155	G	A	intergenic_region	LOC100848690-XCL2
16	36172401	C	A	intergenic_region	XCL1-LOC104974416
16	36203192	C	A	intergenic_region	XCL1-LOC104974416
16	36218014	T	C	intergenic_region	XCL1-LOC104974416
16	36467573	G	A	intergenic_region	LOC104974419-TRNAC-GCA
16	36467814	G	T	intergenic_region	LOC104974419-TRNAC-GCA
16	36523359	C	T	intergenic_region	TRNAC-GCA-ATP1B1
16	36589237	G	A	intergenic_region	TRNAC-GCA-ATP1B1
16	36591853	G	A	intergenic_region	TRNAC-GCA-ATP1B1
16	36645477	G	A	intergenic_region	TRNAC-GCA-ATP1B1
16	36716251	AC	A	intergenic_region	TRNAC-GCA-ATP1B1
16	36716421	G	A	intergenic_region	TRNAC-GCA-ATP1B1
16	36800515	C	T	intron_variant	NME7
16	36963667	C	T	intron_variant	NME7
16	37213589	T	C	intron_variant	F5
16	37315525	A	G	intron_variant	LOC112441828
16	37349566	G	A	intron_variant	SELL
16	37353190	A	G	intron_variant	SELL
16	37366803	C	T	intergenic_region	SELL-SELE
16	37366803	C	T	upstream_gene_variant	SELL
16	37401412	TC	T	intergenic_region	SELE-METTL18
16	37423606	C	T	intergenic_region	SELE-METTL18
16	37424894	C	T	intergenic_region	SELE-METTL18
16	37566942	C	T	intron_variant	KIFAP3
16	37590070	G	A	intron_variant	KIFAP3
16	37622141	T	C	intron_variant	KIFAP3
16	37694083	AT	A	downstream_gene_variant	LOC112441927
16	37694083	AT	A	intron_variant	KIFAP3
16	37707360	G	A	intergenic_region	LOC112441927-METTL11B
16	37707895	T	TAGC	intergenic_region	LOC112441927-METTL11B
16	37712118	T	TTG	intergenic_region	LOC112441927-METTL11B
16	37712141	A	G	intergenic_region	LOC112441927-METTL11B
16	37714910	G	T	intergenic_region	LOC112441927-METTL11B
16	37715476	A	G	intergenic_region	LOC112441927-METTL11B
16	37716628	C	T	intergenic_region	LOC112441927-METTL11B
16	37719980	T	C	intergenic_region	LOC112441927-METTL11B
16	37721207	C	T	intergenic_region	LOC112441927-METTL11B
16	37735159	G	A	intergenic_region	LOC112441927-METTL11B
16	37735502	C	T	intergenic_region	LOC112441927-METTL11B
16	37740465	T	C	intergenic_region	LOC112441927-METTL11B
16	37747635	T	A	intergenic_region	LOC112441927-METTL11B
16	37781757	C	A	downstream_gene_variant	METTL11B
16	37781757	C	A	intergenic_region	METTL11B-GORAB
16	37785370	G	GA	intergenic_region	METTL11B-GORAB
16	37786637	A	G	intergenic_region	METTL11B-GORAB
16	37789373	T	A	intergenic_region	METTL11B-GORAB
16	37789702	A	G	intergenic_region	METTL11B-GORAB
16	37790843	C	T	intergenic_region	METTL11B-GORAB
16	37795242	C	T	intergenic_region	METTL11B-GORAB
16	37798188	C	G	intergenic_region	METTL11B-GORAB
16	37803958	C	G	intergenic_region	METTL11B-GORAB
16	37803991	C	T	intergenic_region	METTL11B-GORAB
16	37804433	A	G	intergenic_region	METTL11B-GORAB
16	37810006	C	T	intergenic_region	METTL11B-GORAB
16	37819189	A	G	intergenic_region	METTL11B-GORAB
16	37824538	C	T	intergenic_region	METTL11B-GORAB
16	37853135	T	C	intergenic_region	METTL11B-GORAB
16	37880112	T	C	intergenic_region	METTL11B-GORAB
16	37883280	C	A	intergenic_region	METTL11B-GORAB
16	37884647	A	G	intergenic_region	METTL11B-GORAB
16	37885325	A	G	intergenic_region	METTL11B-GORAB
16	37885406	G	A	intergenic_region	METTL11B-GORAB
16	37885482	CT	C	intergenic_region	METTL11B-GORAB
16	37888895	C	CT	intergenic_region	METTL11B-GORAB
16	37889303	C	A	intergenic_region	METTL11B-GORAB
16	37893150	CCTT	C	intergenic_region	METTL11B-GORAB
16	37904965	G	A	intergenic_region	METTL11B-GORAB
16	37915225	A	C	intergenic_region	METTL11B-GORAB
16	37916382	C	A	intergenic_region	METTL11B-GORAB
16	37929044	G	A	intergenic_region	METTL11B-GORAB
16	37932194	T	C	intergenic_region	METTL11B-GORAB
16	37933284	T	C	intergenic_region	METTL11B-GORAB
16	37933657	A	C	intergenic_region	METTL11B-GORAB
16	37934260	T	C	intergenic_region	METTL11B-GORAB
16	37934536	A	C	intergenic_region	METTL11B-GORAB
16	37935057	A	G	intergenic_region	METTL11B-GORAB
16	37935068	A	G	intergenic_region	METTL11B-GORAB
16	37935072	G	A	intergenic_region	METTL11B-GORAB
16	37935566	C	G	intergenic_region	METTL11B-GORAB
16	37935845	C	T	intergenic_region	METTL11B-GORAB
16	37935846	A	G	intergenic_region	METTL11B-GORAB
16	37936116	G	A	intergenic_region	METTL11B-GORAB
16	37936365	G	C	intergenic_region	METTL11B-GORAB
16	37936983	A	G	intergenic_region	METTL11B-GORAB
16	37937395	T	A	intergenic_region	METTL11B-GORAB
16	37937678	A	G	intergenic_region	METTL11B-GORAB
16	37937700	G	T	intergenic_region	METTL11B-GORAB
16	37938552	G	A	intergenic_region	METTL11B-GORAB
16	37940778	A	G	intergenic_region	METTL11B-GORAB
16	37941870	C	T	intergenic_region	METTL11B-GORAB
16	37942078	T	A	intergenic_region	METTL11B-GORAB
16	37943774	AACT	A	intergenic_region	METTL11B-GORAB
16	37945773	G	A	intergenic_region	METTL11B-GORAB
16	37948770	G	A	intergenic_region	METTL11B-GORAB
16	37949650	G	A	intergenic_region	METTL11B-GORAB
16	37953555	G	A	intergenic_region	METTL11B-GORAB
16	37954872	G	A	intergenic_region	METTL11B-GORAB
16	37958129	A	T	intergenic_region	METTL11B-GORAB
16	37958134	G	T	intergenic_region	METTL11B-GORAB
16	37958838	C	T	intergenic_region	METTL11B-GORAB
16	37962889	C	T	intergenic_region	METTL11B-GORAB
16	37967259	G	T	intergenic_region	METTL11B-GORAB
16	37967699	C	T	intergenic_region	METTL11B-GORAB
16	37969962	A	G	intergenic_region	METTL11B-GORAB
16	37971114	TAA	T	intergenic_region	METTL11B-GORAB
16	37973054	A	G	intergenic_region	METTL11B-GORAB
16	37974343	C	T	intergenic_region	METTL11B-GORAB
16	37977760	G	C	intergenic_region	METTL11B-GORAB
16	37980458	T	C	intergenic_region	METTL11B-GORAB
16	37988940	C	T	intergenic_region	METTL11B-GORAB
16	38006148	ATG	A	intergenic_region	METTL11B-GORAB
16	38016422	G	A	intergenic_region	METTL11B-GORAB
16	38218422	G	A	intron_variant	PRRX1
16	38231470	C	A	intron_variant	PRRX1
16	38336735	G	A	intergenic_region	PRRX1-MROH9
16	38361882	C	T	intergenic_region	PRRX1-MROH9
16	38403510	G	A	intergenic_region	PRRX1-MROH9
16	38462047	T	C	intergenic_region	PRRX1-MROH9
16	38498585	T	C	intergenic_region	PRRX1-MROH9
16	38549141	C	T	intron_variant	MROH9
16	38626866	C	T	intergenic_region	MROH9-TRNAE-UUC
16	38643473	A	G	intergenic_region	MROH9-TRNAE-UUC
16	38643473	A	G	upstream_gene_variant	TRNAE-UUC
16	38674418	C	A	intron_variant	FMO3
16	38770469	T	C	intron_variant	FMO2
16	38964482	C	T	intergenic_region	LOC101902371-LOC104974427
16	38983929	G	A	intron_variant	LOC104974427
16	38983929	G	A	upstream_gene_variant	PRRC2C
16	39245610	G	T	intergenic_region	METTL13-DNM3
16	39258631	C	T	intergenic_region	METTL13-DNM3
16	39258631	C	T	upstream_gene_variant	DNM3
16	39340723	G	A	intron_variant	DNM3
16	39364335	A	C	intron_variant	DNM3
16	39487297	C	G	intron_variant	DNM3
16	39499452	A	T	intron_variant	DNM3
16	39528149	T	A	intron_variant	DNM3
16	39632507	C	T	intron_variant	DNM3
16	39855038	G	A	intron_variant	DNM3
16	39858813	G	A	intron_variant	DNM3
16	39907487	A	G	downstream_gene_variant	DNM3
16	39907487	A	G	intron_variant	DNM3
16	39907487	A	G	upstream_gene_variant	C16H1orf105
16	40061093	G	T	intron_variant	SUCO
16	40071030	T	A	intron_variant	SUCO
16	40179168	G	T	intergenic_region	FASLG-LOC112441831
16	40383998	G	GC	intron_variant	LOC112441831
16	40445499	T	C	intron_variant	LOC112441831
16	40476890	G	A	intron_variant	LOC112441831
16	40505633	A	G	intron_variant	LOC112441831
16	40544793	G	A	intron_variant	LOC112441831
16	40544810	C	T	intron_variant	LOC112441831
16	40568525	C	G	intron_variant	LOC112441831
16	40630627	A	AT	intron_variant	LOC112441831
16	40674076	G	T	intergenic_region	TNFSF18-LOC107133231
16	40695233	T	C	intergenic_region	TNFSF18-LOC107133231
16	40768608	G	C	intergenic_region	LOC614226-LOC112441832
16	40878271	GAGTATCAGTTC	G	intergenic_region	TNFSF4-AADACL4
16	40902319	C	G	intergenic_region	TNFSF4-AADACL4
16	40923576	G	A	intergenic_region	TNFSF4-AADACL4
16	41002443	C	G	intergenic_region	TNFSF4-AADACL4
16	41002800	A	G	intergenic_region	TNFSF4-AADACL4
16	41088977	C	T	downstream_gene_variant	LOC112441833
16	41088977	C	T	intergenic_region	AADACL4-LOC112441833
16	41107917	GAGACTGTTTCAGAGATGAAGTCA	G	intergenic_region	LOC112441833-DHRS3
16	41107917	GAGACTGTTTCAGAGATGAAGTCA	G	upstream_gene_variant	DHRS3
16	41161293	A	AT	downstream_gene_variant	DHRS3
16	41161293	A	AT	intergenic_region	DHRS3-VPS13D
16	41161294	A	T	downstream_gene_variant	DHRS3
16	41161294	A	T	intergenic_region	DHRS3-VPS13D
16	41216072	C	A	intron_variant	VPS13D
16	41218698	C	T	intron_variant	VPS13D
16	41277881	AG	A	intron_variant	VPS13D
16	41324672	T	C	downstream_gene_variant	VPS13D
16	41324672	T	C	intron_variant	VPS13D
16	41327862	C	CT	intron_variant	VPS13D
16	41420301	G	A	intron_variant	VPS13D
16	41518370	C	T	intron_variant	TNFRSF1B
16	41521316	A	G	intron_variant	TNFRSF1B
16	41766340	T	C	intergenic_region	KIAA2013-LOC112441916
16	41855384	G	A	non_coding_transcript_exon_variant	CLCN6
16	41855384	G	A	synonymous_variant	CLCN6
16	42074802	T	C	intergenic_region	FBXO2-LOC104974435
16	42355593	T	TATATATATTATATATATATATAATTATATA	intergenic_region	LOC112441837-UBIAD1
16	42511137	G	A	intron_variant	MTOR
16	42563616	G	T	intergenic_region	EXOSC10-SRM
16	42563616	G	T	upstream_gene_variant	SRM
16	42698554	G	C	intergenic_region	TARDBP-CASZ1
16	42738864	T	C	intergenic_region	TARDBP-CASZ1
16	42808220	C	T	intron_variant	CASZ1
16	43125995	A	G	downstream_gene_variant	CORT
16	43125995	A	G	intergenic_region	DFFA-CORT
16	43191145	C	T	3_prime_UTR_variant	KIF1B
16	43191145	C	T	downstream_gene_variant	KIF1B
16	43269255	G	A	intron_variant	KIF1B
16	43296651	G	C	intron_variant	KIF1B
16	43417316	C	T	intron_variant	UBE4B
16	43446122	C	CT	intron_variant	UBE4B
16	43466130	A	G	intron_variant	UBE4B
16	43482769	T	C	intron_variant	UBE4B
16	43518563	A	T	intergenic_region	UBE4B-RBP7
16	43714354	T	C	intron_variant	CLSTN1
16	44002598	T	C	intergenic_region	SLC25A33-LOC100138337
16	44002598	T	C	upstream_gene_variant	LOC100138337
16	44077963	T	C	intergenic_region	LOC100848532-SPSB1
16	44087851	C	T	intergenic_region	LOC100848532-SPSB1
16	44093312	T	C	intergenic_region	LOC100848532-SPSB1
16	44099269	G	C	intergenic_region	LOC100848532-SPSB1
16	44102459	G	C	intergenic_region	LOC100848532-SPSB1
16	44103306	T	C	downstream_gene_variant	SPSB1
16	44103306	T	C	intergenic_region	LOC100848532-SPSB1
16	44104394	C	T	downstream_gene_variant	SPSB1
16	44104394	C	T	intergenic_region	LOC100848532-SPSB1
16	44105333	G	A	downstream_gene_variant	SPSB1
16	44105333	G	A	intergenic_region	LOC100848532-SPSB1
16	44111940	G	A	intron_variant	SPSB1
16	44115900	C	G	intron_variant	SPSB1
16	44118745	T	TATCC	intron_variant	SPSB1
16	44128093	T	C	intron_variant	SPSB1
16	44135891	C	A	intron_variant	SPSB1
16	44143383	C	T	intron_variant	SPSB1
16	44143383	C	T	upstream_gene_variant	SPSB1
16	44146117	G	A	intron_variant	SPSB1
16	44157789	AACCTACTGT	A	intron_variant	SPSB1
16	44187960	T	C	intron_variant	LOC104974443
16	44187960	T	C	intron_variant	SPSB1
16	44231985	T	C	intron_variant	SPSB1
16	44318231	C	T	intron_variant	LOC101905940
16	44318231	C	T	upstream_gene_variant	LOC112441908
16	44501285	C	T	intergenic_region	CA6-ENO1
16	44787891	C	T	intron_variant	RERE
16	44860452	C	CA	intron_variant	RERE
16	45086460	C	T	intergenic_region	SLC45A1-LOC786597
16	45087791	A	G	intergenic_region	SLC45A1-LOC786597
16	45090640	T	C	intergenic_region	SLC45A1-LOC786597
16	45090941	T	C	intergenic_region	SLC45A1-LOC786597
16	45091265	C	T	intergenic_region	SLC45A1-LOC786597
16	45091906	A	G	intergenic_region	SLC45A1-LOC786597
16	45093136	G	A	intergenic_region	SLC45A1-LOC786597
16	45094271	A	G	intergenic_region	SLC45A1-LOC786597
16	45095439	CT	C	intergenic_region	SLC45A1-LOC786597
16	45096293	C	T	intergenic_region	SLC45A1-LOC786597
16	45097532	T	A	intergenic_region	SLC45A1-LOC786597
16	45097581	A	G	intergenic_region	SLC45A1-LOC786597
16	45098058	T	C	intergenic_region	SLC45A1-LOC786597
16	45098483	C	T	intergenic_region	SLC45A1-LOC786597
16	45099126	C	T	intergenic_region	SLC45A1-LOC786597
16	45102931	C	T	intergenic_region	SLC45A1-LOC786597
16	45103330	C	A	intergenic_region	SLC45A1-LOC786597
16	45103930	G	A	intergenic_region	SLC45A1-LOC786597
16	45103931	C	T	intergenic_region	SLC45A1-LOC786597
16	45103935	T	C	intergenic_region	SLC45A1-LOC786597
16	45109017	G	T	intergenic_region	SLC45A1-LOC786597
16	45109292	GC	G	intergenic_region	SLC45A1-LOC786597
16	45109534	T	C	intergenic_region	SLC45A1-LOC786597
16	45109569	G	A	intergenic_region	SLC45A1-LOC786597
16	45110105	A	G	intergenic_region	SLC45A1-LOC786597
16	45110651	C	A	intergenic_region	SLC45A1-LOC786597
16	45112007	T	TA	intergenic_region	SLC45A1-LOC786597
16	45112241	G	A	intergenic_region	SLC45A1-LOC786597
16	45112403	T	G	intergenic_region	SLC45A1-LOC786597
16	45113678	T	C	intergenic_region	SLC45A1-LOC786597
16	45116817	T	C	intergenic_region	SLC45A1-LOC786597
16	45117144	C	T	intergenic_region	SLC45A1-LOC786597
16	45117407	G	A	intergenic_region	SLC45A1-LOC786597
16	45117449	T	C	intergenic_region	SLC45A1-LOC786597
16	45118132	T	C	intergenic_region	SLC45A1-LOC786597
16	45118133	G	A	intergenic_region	SLC45A1-LOC786597
16	45121053	CTAA	C	intergenic_region	SLC45A1-LOC786597
16	45122509	T	C	intergenic_region	SLC45A1-LOC786597
16	45122509	T	C	upstream_gene_variant	LOC786597
16	45123358	C	T	intergenic_region	SLC45A1-LOC786597
16	45123358	C	T	upstream_gene_variant	LOC786597
16	45123533	T	C	intergenic_region	SLC45A1-LOC786597
16	45123533	T	C	upstream_gene_variant	LOC786597
16	45126039	C	T	intergenic_region	SLC45A1-LOC786597
16	45126039	C	T	upstream_gene_variant	LOC786597
16	45126128	G	A	intergenic_region	SLC45A1-LOC786597
16	45126128	G	A	upstream_gene_variant	LOC786597
16	45126327	A	C	intergenic_region	SLC45A1-LOC786597
16	45126327	A	C	upstream_gene_variant	LOC786597
16	45127032	C	T	intergenic_region	SLC45A1-LOC786597
16	45127032	C	T	upstream_gene_variant	LOC786597
16	45127907	T	C	synonymous_variant	LOC786597
16	45133775	G	A	intergenic_region	LOC786597-LOC101906278
16	45147143	C	T	intergenic_region	LOC786597-LOC101906278
16	45150197	C	T	intergenic_region	LOC786597-LOC101906278
16	45153168	A	G	intergenic_region	LOC786597-LOC101906278
16	45155614	A	AT	intergenic_region	LOC786597-LOC101906278
16	45163704	G	T	intergenic_region	LOC786597-LOC101906278
16	45163704	G	T	upstream_gene_variant	LOC101906278
16	45171276	T	C	intron_variant	LOC101906278
16	45171697	T	C	intron_variant	LOC101906278
16	45175252	C	T	intron_variant	LOC101906278
16	45179326	C	A	intron_variant	LOC101906278
16	45183903	A	G	intron_variant	LOC101906278
16	45186619	C	T	intron_variant	LOC101906278
16	45187250	G	A	intron_variant	LOC101906278
16	45188104	A	G	intron_variant	LOC101906278
16	45190814	C	T	non_coding_transcript_exon_variant	LOC101906278
16	45191689	T	TC	downstream_gene_variant	LOC101906278
16	45191689	T	TC	intergenic_region	LOC101906278-LOC101906383
16	45191978	A	G	downstream_gene_variant	LOC101906278
16	45191978	A	G	intergenic_region	LOC101906278-LOC101906383
16	45193041	T	C	downstream_gene_variant	LOC101906278
16	45193041	T	C	intergenic_region	LOC101906278-LOC101906383
16	45193218	G	C	downstream_gene_variant	LOC101906278
16	45193218	G	C	intergenic_region	LOC101906278-LOC101906383
16	45197101	G	A	intergenic_region	LOC101906278-LOC101906383
16	45197249	T	A	intergenic_region	LOC101906278-LOC101906383
16	45198294	C	G	intergenic_region	LOC101906278-LOC101906383
16	45198450	T	C	intergenic_region	LOC101906278-LOC101906383
16	45198811	GA	G	intergenic_region	LOC101906278-LOC101906383
16	45198871	T	A	intergenic_region	LOC101906278-LOC101906383
16	45210876	A	T	intergenic_region	LOC101906278-LOC101906383
16	45210877	C	T	intergenic_region	LOC101906278-LOC101906383
16	45211428	G	A	intergenic_region	LOC101906278-LOC101906383
16	45222870	A	T	intergenic_region	LOC101906278-LOC101906383
16	45222870	A	T	upstream_gene_variant	LOC101906383
16	45224854	A	G	intergenic_region	LOC101906278-LOC101906383
16	45224854	A	G	upstream_gene_variant	LOC101906383
16	45235506	G	A	intron_variant	LOC101906383
16	45236430	G	C	intron_variant	LOC101906383
16	45239566	A	G	intron_variant	LOC101906383
16	45240651	C	A	intron_variant	LOC101906383
16	45246621	TTC	T	intron_variant	LOC101906383
16	45271959	C	T	intergenic_region	LOC101906383-LOC513399
16	45271959	C	T	upstream_gene_variant	LOC513399
16	45272717	A	G	intergenic_region	LOC101906383-LOC513399
16	45272717	A	G	upstream_gene_variant	LOC513399
16	45279230	C	T	downstream_gene_variant	LOC513399
16	45279230	C	T	intergenic_region	LOC513399-ERRFI1
16	45295910	C	T	intergenic_region	LOC513399-ERRFI1
16	45297942	T	C	intergenic_region	LOC513399-ERRFI1
16	45299899	T	A	intergenic_region	LOC513399-ERRFI1
16	45302521	G	A	intergenic_region	LOC513399-ERRFI1
16	45304081	T	C	intergenic_region	LOC513399-ERRFI1
16	45312741	T	A	intergenic_region	LOC513399-ERRFI1
16	45313538	G	A	intergenic_region	LOC513399-ERRFI1
16	45317107	T	C	intergenic_region	LOC513399-ERRFI1
16	45317652	A	G	intergenic_region	LOC513399-ERRFI1
16	45322938	G	T	intergenic_region	LOC513399-ERRFI1
16	45323938	C	T	intergenic_region	LOC513399-ERRFI1
16	45323952	G	A	intergenic_region	LOC513399-ERRFI1
16	45337025	A	G	intergenic_region	LOC513399-ERRFI1
16	45337354	C	T	intergenic_region	LOC513399-ERRFI1
16	45340058	G	A	intergenic_region	LOC513399-ERRFI1
16	45346181	G	A	intergenic_region	LOC513399-ERRFI1
16	45353111	A	G	intron_variant	ERRFI1
16	45355315	TC	T	intron_variant	ERRFI1
16	45363027	C	T	splice_region_variant&synonymous_variant	ERRFI1
16	45365967	T	C	3_prime_UTR_variant	ERRFI1
16	45365976	C	T	3_prime_UTR_variant	ERRFI1
16	45372407	A	AT	intergenic_region	ERRFI1-PARK7
16	45374591	A	AT	intergenic_region	ERRFI1-PARK7
16	45378643	C	T	intergenic_region	ERRFI1-PARK7
16	45386230	C	T	intergenic_region	ERRFI1-PARK7
16	45386232	G	A	intergenic_region	ERRFI1-PARK7
16	45394506	C	T	intergenic_region	ERRFI1-PARK7
16	45396762	G	A	downstream_gene_variant	PARK7
16	45396762	G	A	intergenic_region	ERRFI1-PARK7
16	45407959	A	T	intron_variant	PARK7
16	45409779	T	C	intron_variant	PARK7
16	45416412	A	T	intron_variant	PARK7
16	45417133	T	C	intergenic_region	PARK7-TNFRSF9
16	45417133	T	C	upstream_gene_variant	PARK7
16	45434856	C	T	intergenic_region	PARK7-TNFRSF9
16	45434856	C	T	upstream_gene_variant	TNFRSF9
16	45443139	A	G	intron_variant	TNFRSF9
16	45449668	A	T	intron_variant	TNFRSF9
16	45458477	C	T	downstream_gene_variant	TNFRSF9
16	45458477	C	T	intergenic_region	TNFRSF9-LOC112441840
16	45460058	A	C	downstream_gene_variant	TNFRSF9
16	45460058	A	C	intergenic_region	TNFRSF9-LOC112441840
16	45471270	A	T	intergenic_region	TNFRSF9-LOC112441840
16	45481473	C	T	intergenic_region	TNFRSF9-LOC112441840
16	45495540	GTAGGGT	G	intergenic_region	TNFRSF9-LOC112441840
16	45505921	G	A	intergenic_region	TNFRSF9-LOC112441840
16	45507140	C	T	intergenic_region	TNFRSF9-LOC112441840
16	45509458	G	A	intergenic_region	TNFRSF9-LOC112441840
16	45511981	C	T	intergenic_region	TNFRSF9-LOC112441840
16	45514786	C	G	intergenic_region	TNFRSF9-LOC112441840
16	45515221	G	A	intergenic_region	TNFRSF9-LOC112441840
16	45522358	C	G	non_coding_transcript_exon_variant	LOC112441840
16	45522358	C	G	upstream_gene_variant	UTS2
16	45522566	C	T	non_coding_transcript_exon_variant	LOC112441840
16	45522566	C	T	upstream_gene_variant	UTS2
16	45522909	C	T	non_coding_transcript_exon_variant	LOC112441840
16	45522909	C	T	upstream_gene_variant	UTS2
16	45530050	T	C	downstream_gene_variant	PER3
16	45530050	T	C	intron_variant	UTS2
16	45530050	T	C	upstream_gene_variant	LOC112441840
16	45564384	G	T	intron_variant	PER3
16	45662497	C	T	intron_variant	CAMTA1
16	45669468	C	T	intron_variant	CAMTA1
16	45693252	C	T	intron_variant	CAMTA1
16	45765781	G	T	intron_variant	CAMTA1
16	45770454	C	A	intron_variant	CAMTA1
16	45802460	C	T	intron_variant	CAMTA1
16	45813615	C	T	intron_variant	CAMTA1
16	45846089	G	A	intron_variant	CAMTA1
16	45946730	CAG	C	intron_variant	CAMTA1
16	45987393	A	G	intron_variant	CAMTA1
16	46031131	C	T	intron_variant	CAMTA1
16	46267104	T	C	intron_variant	CAMTA1
16	46276286	G	A	intron_variant	CAMTA1
16	46302976	GA	G	intron_variant	CAMTA1
16	46302978	G	T	intron_variant	CAMTA1
16	46308726	C	A	intron_variant	CAMTA1
16	46322022	T	C	intron_variant	CAMTA1
16	46326865	T	C	intron_variant	CAMTA1
16	46352930	T	C	intron_variant	CAMTA1
16	46354789	C	T	intron_variant	CAMTA1
16	46361631	A	G	intron_variant	CAMTA1
16	46399296	C	G	intron_variant	CAMTA1
16	46417125	C	A	intron_variant	CAMTA1
16	46431969	G	A	intron_variant	CAMTA1
16	46441372	C	G	intron_variant	CAMTA1
16	46541969	G	C	intron_variant	CAMTA1
16	46560553	G	A	intron_variant	CAMTA1
16	46590196	G	A	intron_variant	CAMTA1
16	46590196	G	A	upstream_gene_variant	CAMTA1
16	46598153	G	T	intron_variant	CAMTA1
16	46610793	TCCAGTA	T	intron_variant	CAMTA1
16	46610793	TCCAGTA	T	upstream_gene_variant	LOC104974451
16	46616126	TG	T	downstream_gene_variant	LOC104974451
16	46616126	TG	T	intergenic_region	LOC104974451-DNAJC11
16	46616126	TG	T	upstream_gene_variant	CAMTA1
16	46764587	G	A	intron_variant	DNAJC11
16	46800240	G	T	5_prime_UTR_premature_start_codon_gain_variant	KLHL21
16	46800240	G	T	5_prime_UTR_variant	KLHL21
16	46867540	T	C	intron_variant	PLEKHG5
16	46983124	G	A	downstream_gene_variant	TRNAE-UUC
16	46983124	G	A	intron_variant	ACOT7
16	46983124	G	A	upstream_gene_variant	LOC101904795
16	47085992	C	T	intron_variant	ACOT7
16	47085992	C	T	upstream_gene_variant	GPR153
16	47203129	C	T	intron_variant	CHD5
16	47317578	C	T	intron_variant	KCNAB2
16	47419162	G	A	intron_variant	NPHP4
16	47681658	C	T	intergenic_region	NPHP4-LOC112441788
16	47878067	T	C	intergenic_region	LOC112441788-LOC112441789
16	47889974	C	T	intergenic_region	LOC112441788-LOC112441789
16	47971976	G	C	intergenic_region	LOC112441788-LOC112441789
16	48246830	G	A	intergenic_region	LOC112441788-LOC112441789
16	48394790	AC	A	intergenic_region	LOC112441788-LOC112441789
16	48476091	G	A	intergenic_region	LOC112441789-LOC107133239
16	48495485	C	G	intergenic_region	LOC112441789-LOC107133239
16	48573272	C	T	intron_variant	AJAP1
16	48599775	A	G	intron_variant	AJAP1
16	48663282	G	T	intergenic_region	AJAP1-C16H1orf174
16	58812432	C	T	intergenic_region	BRINP2-TRNAG-CCC
16	58812439	T	C	intergenic_region	BRINP2-TRNAG-CCC
16	58829618	TA	T	intergenic_region	BRINP2-TRNAG-CCC
16	67742644	A	G	intergenic_region	PTGS2-PLA2G4A
17	36278285	G	T	intron_variant	FSTL5
17	36278286	G	C	intron_variant	FSTL5
17	5227639	A	G	intergenic_region	LOC112441989-LOC112442122
17	5227642	C	T	intergenic_region	LOC112441989-LOC112442122
17	5227648	A	C	intergenic_region	LOC112441989-LOC112442122
17	7803239	T	C	intergenic_region	TRNAE-UUC-IQCM
17	8363128	G	A	intron_variant	IQCM
18	61035304	G	A	intron_variant	BLOC1S3
18	61035304	G	A	intron_variant	LOC112442412
19	1822464	C	T	intron_variant	SUMO2
19	1823486	G	T	intron_variant	SUMO2
1	92186398	G	GA	intron_variant	NAALADL2
20	63581746	A	T	intergenic_region	TAS2R1-LOC104975290
2	107888384	C	T	intergenic_region	LOC112443121-LOC784291
21	14672166	A	G	intergenic_region	ST8SIA2-SLCO3A1
22	46989195	G	A	intergenic_region	LOC782954-SELENOK
23	23016362	G	C	intergenic_region	DEFB112-TFAP2D
2	47296525	A	C	intron_variant	KIF5C
2	47379617	T	TA	intergenic_region	KIF5C-EPC2
2	47388443	C	G	intergenic_region	KIF5C-EPC2
2	47431982	G	A	intron_variant	EPC2
2	47460647	G	T	intron_variant	EPC2
2	47488233	C	T	intron_variant	EPC2
2	47490545	G	GA	intron_variant	EPC2
2	47492429	G	C	intron_variant	EPC2
2	47505659	G	C	intron_variant	EPC2
2	47511310	G	T	intron_variant	EPC2
2	47521771	TTTCTAATAACTCATTTTTCTTA	T	intron_variant	EPC2
2	47533158	C	T	intron_variant	EPC2
2	47545825	C	T	intron_variant	EPC2
2	47545825	C	T	upstream_gene_variant	LOC112443690
2	47572351	G	A	intergenic_region	EPC2-LOC112442340
2	47579517	T	C	intergenic_region	EPC2-LOC112442340
2	47728265	C	T	intron_variant	MBD5
2	47789503	A	G	intron_variant	MBD5
2	47830044	T	A	intron_variant	MBD5
2	47837173	T	C	intron_variant	MBD5
2	47859781	A	T	intergenic_region	MBD5-PTMA
2	48037086	C	A	intron_variant	LOC107132255
2	48049453	A	G	intron_variant	LOC107132255
2	48054333	CT	C	intron_variant	LOC107132255
2	48196855	T	C	intron_variant	ORC4
2	48218295	GCC	G	intron_variant	ORC4
2	48267545	G	A	intron_variant	ORC4
2	48288491	G	A	intron_variant	ACVR2A
2	48341800	A	G	intron_variant	ACVR2A
2	48414894	A	G	intergenic_region	LOC104971216-LOC100139975
2	48415799	T	A	intergenic_region	LOC104971216-LOC100139975
2	48415800	T	C	intergenic_region	LOC104971216-LOC100139975
2	48415916	C	T	intergenic_region	LOC104971216-LOC100139975
2	48417494	G	A	intergenic_region	LOC104971216-LOC100139975
2	48418273	G	A	intergenic_region	LOC104971216-LOC100139975
2	48420127	C	T	intergenic_region	LOC104971216-LOC100139975
2	48420328	C	T	intergenic_region	LOC104971216-LOC100139975
2	48422001	G	A	intergenic_region	LOC104971216-LOC100139975
2	48422850	T	C	intergenic_region	LOC104971216-LOC100139975
2	48433055	A	G	intergenic_region	LOC104971216-LOC100139975
2	48434106	G	A	intergenic_region	LOC104971216-LOC100139975
2	48440793	AC	A	intergenic_region	LOC104971216-LOC100139975
2	49456742	A	G	intergenic_region	LOC112442629-LOC786829
2	49816823	G	C	intergenic_region	LOC786829-LOC526380
2	50072559	A	G	intergenic_region	LOC526380-LOC781064
2	50126093	T	C	intergenic_region	LOC781064-LOC510454
2	50126094	A	T	intergenic_region	LOC781064-LOC510454
2	50127956	C	T	intergenic_region	LOC781064-LOC510454
2	50143278	C	T	intergenic_region	LOC781064-LOC510454
2	50202005	G	A	intergenic_region	LOC781064-LOC510454
2	50227296	T	C	intergenic_region	LOC781064-LOC510454
2	50258591	G	T	intergenic_region	LOC781064-LOC510454
2	50371633	G	A	intergenic_region	LOC781064-LOC510454
2	50398726	G	A	intergenic_region	LOC781064-LOC510454
2	50408470	G	C	intergenic_region	LOC781064-LOC510454
2	50598358	T	G	intergenic_region	LOC100295230-LOC104971220
2	50630568	A	T	intergenic_region	LOC100295230-LOC104971220
2	50630594	A	G	intergenic_region	LOC100295230-LOC104971220
2	50662058	G	A	intergenic_region	LOC100295230-LOC104971220
2	50752095	CAT	C	intergenic_region	LOC100295230-LOC104971220
2	50864071	A	AG	intergenic_region	LOC100295230-LOC104971220
2	50865594	C	A	intergenic_region	LOC100295230-LOC104971220
2	50865595	T	C	intergenic_region	LOC100295230-LOC104971220
2	50865774	A	G	intergenic_region	LOC100295230-LOC104971220
2	50867760	G	C	intergenic_region	LOC100295230-LOC104971220
2	50867926	C	T	intergenic_region	LOC100295230-LOC104971220
2	50868053	G	A	intergenic_region	LOC100295230-LOC104971220
2	50868339	T	G	intergenic_region	LOC100295230-LOC104971220
2	50868342	A	G	intergenic_region	LOC100295230-LOC104971220
2	50868344	T	C	intergenic_region	LOC100295230-LOC104971220
2	50868919	A	C	intergenic_region	LOC100295230-LOC104971220
2	50869447	CAGAT	C	intergenic_region	LOC100295230-LOC104971220
2	50869712	T	TA	intergenic_region	LOC100295230-LOC104971220
2	50869875	A	G	intergenic_region	LOC100295230-LOC104971220
2	50870962	C	T	intergenic_region	LOC100295230-LOC104971220
2	50871037	C	T	intergenic_region	LOC100295230-LOC104971220
2	50871221	G	GAA	intergenic_region	LOC100295230-LOC104971220
2	50871475	G	A	intergenic_region	LOC100295230-LOC104971220
2	50872018	T	G	intergenic_region	LOC100295230-LOC104971220
2	50872167	GCA	G	intergenic_region	LOC100295230-LOC104971220
2	50872265	T	G	intergenic_region	LOC100295230-LOC104971220
2	50872500	A	G	intergenic_region	LOC100295230-LOC104971220
2	50872502	C	T	intergenic_region	LOC100295230-LOC104971220
2	50872623	G	A	intergenic_region	LOC100295230-LOC104971220
2	50873238	T	C	intergenic_region	LOC100295230-LOC104971220
2	50873252	T	G	intergenic_region	LOC100295230-LOC104971220
2	50873354	TC	T	intergenic_region	LOC100295230-LOC104971220
2	50873358	C	T	intergenic_region	LOC100295230-LOC104971220
2	50873359	C	T	intergenic_region	LOC100295230-LOC104971220
2	50873396	T	C	intergenic_region	LOC100295230-LOC104971220
2	50873414	G	A	intergenic_region	LOC100295230-LOC104971220
2	50873428	AT	A	intergenic_region	LOC100295230-LOC104971220
2	50873430	AGTATCTATTTGC	A	intergenic_region	LOC100295230-LOC104971220
2	50873445	A	G	intergenic_region	LOC100295230-LOC104971220
2	50873520	G	A	intergenic_region	LOC100295230-LOC104971220
2	50873615	A	G	intergenic_region	LOC100295230-LOC104971220
2	50878096	T	C	intergenic_region	LOC100295230-LOC104971220
2	50881911	T	C	intergenic_region	LOC100295230-LOC104971220
2	50884169	C	T	intergenic_region	LOC100295230-LOC104971220
2	50885791	C	T	intergenic_region	LOC100295230-LOC104971220
2	50886118	G	T	intergenic_region	LOC100295230-LOC104971220
2	50898804	G	T	intergenic_region	LOC100295230-LOC104971220
2	50903184	A	AT	intergenic_region	LOC100295230-LOC104971220
2	50906600	T	C	intergenic_region	LOC100295230-LOC104971220
2	50911638	C	T	intergenic_region	LOC100295230-LOC104971220
2	50914797	C	T	intergenic_region	LOC100295230-LOC104971220
2	50914861	T	C	intergenic_region	LOC100295230-LOC104971220
2	50932832	C	T	intergenic_region	LOC100295230-LOC104971220
2	50939629	C	G	intergenic_region	LOC100295230-LOC104971220
2	50950020	T	G	intergenic_region	LOC100295230-LOC104971220
2	50960900	C	T	intergenic_region	LOC100295230-LOC104971220
2	51008040	C	T	intergenic_region	LOC100295230-LOC104971220
2	51008980	T	C	intergenic_region	LOC100295230-LOC104971220
2	51061497	TTTTTTAAGAGA	T	intergenic_region	LOC100295230-LOC104971220
2	51063822	C	A	intergenic_region	LOC100295230-LOC104971220
2	51170589	T	C	intergenic_region	LOC100295230-LOC104971220
2	51182868	A	G	intergenic_region	LOC100295230-LOC104971220
2	51182894	G	T	intergenic_region	LOC100295230-LOC104971220
2	51183151	C	A	intergenic_region	LOC100295230-LOC104971220
2	51252432	T	C	intergenic_region	LOC100295230-LOC104971220
2	51307025	G	A	intergenic_region	LOC100295230-LOC104971220
25	14365684	C	T	intron_variant	ABCC1
2	51499698	C	G	intron_variant	LOC104971220
25	15596166	C	T	intron_variant	XYLT1
2	51577888	C	A	intron_variant	LOC104971220
2	51623662	C	T	intron_variant	LOC104971220
2	51735486	A	G	intergenic_region	LOC104971220-LOC112442632
2	51807298	C	T	intergenic_region	LOC104971220-LOC112442632
2	51843298	G	A	intergenic_region	LOC104971220-LOC112442632
2	51875636	A	C	intergenic_region	LOC104971220-LOC112442632
2	51883881	T	C	intergenic_region	LOC104971220-LOC112442632
2	51908939	G	C	intergenic_region	LOC104971220-LOC112442632
2	51913881	G	A	intergenic_region	LOC104971220-LOC112442632
2	51928815	C	T	intergenic_region	LOC104971220-LOC112442632
2	51932113	G	A	intergenic_region	LOC104971220-LOC112442632
2	51934916	G	T	intergenic_region	LOC104971220-LOC112442632
2	51935230	G	A	intergenic_region	LOC104971220-LOC112442632
2	51935592	T	G	intergenic_region	LOC104971220-LOC112442632
2	51941486	G	C	intergenic_region	LOC104971220-LOC112442632
2	51943360	GAC	G	intergenic_region	LOC104971220-LOC112442632
2	51944498	G	A	intergenic_region	LOC104971220-LOC112442632
2	51946223	C	T	intergenic_region	LOC104971220-LOC112442632
2	51947179	G	A	intergenic_region	LOC104971220-LOC112442632
2	51950754	A	T	intergenic_region	LOC104971220-LOC112442632
2	51950823	T	C	intergenic_region	LOC104971220-LOC112442632
2	51955943	A	G	intergenic_region	LOC104971220-LOC112442632
2	51967644	T	C	intergenic_region	LOC104971220-LOC112442632
2	51969095	T	A	intergenic_region	LOC104971220-LOC112442632
2	51990711	CA	C	intergenic_region	LOC112442632-LOC112442346
2	51997462	C	T	intergenic_region	LOC112442632-LOC112442346
2	52084560	G	A	intergenic_region	LOC112442632-LOC112442346
25	21183282	CTGCAG	C	downstream_gene_variant	EARS2
25	21183282	CTGCAG	C	intergenic_region	GGA2-EARS2
25	21183282	CTGCAG	C	upstream_gene_variant	GGA2
25	21183290	CA	C	downstream_gene_variant	EARS2
25	21183290	CA	C	intergenic_region	GGA2-EARS2
25	21183290	CA	C	upstream_gene_variant	GGA2
25	21184609	T	C	downstream_gene_variant	EARS2
25	21184609	T	C	intergenic_region	GGA2-EARS2
25	21184609	T	C	upstream_gene_variant	GGA2
25	21228123	G	T	intron_variant	EARS2
25	21228123	G	T	intron_variant	UBFD1
25	21228123	G	T	upstream_gene_variant	EARS2
25	21228123	G	T	upstream_gene_variant	UBFD1
25	21281480	G	A	intron_variant	PALB2
25	21292388	C	T	5_prime_UTR_premature_start_codon_gain_variant	PALB2
25	21292388	C	T	5_prime_UTR_variant	PALB2
25	21292388	C	T	intron_variant	PALB2
25	21292388	C	T	upstream_gene_variant	DCTN5
25	21292388	C	T	upstream_gene_variant	PALB2
25	21295891	G	A	intron_variant	DCTN5
25	21295891	G	A	upstream_gene_variant	PALB2
25	21329638	A	C	intron_variant	DCTN5
25	21329638	A	C	upstream_gene_variant	PLK1
25	23655706	G	T	intron_variant	HS3ST4
2	52551539	T	C	intron_variant	GTDC1
2	52717400	T	C	intron_variant	GTDC1
2	52726259	G	A	downstream_gene_variant	GTDC1
2	52726259	G	A	intron_variant	GTDC1
2	52768415	C	A	intron_variant	GTDC1
2	52772832	C	T	intron_variant	GTDC1
2	52774196	G	T	intron_variant	GTDC1
2	52774874	C	T	intron_variant	GTDC1
2	52775976	A	G	intron_variant	GTDC1
2	52776967	A	G	intron_variant	GTDC1
2	52780343	C	G	intron_variant	GTDC1
2	52787725	A	G	intron_variant	GTDC1
2	52805561	A	G	intron_variant	GTDC1
2	53001149	C	T	intron_variant	ARHGAP15
2	53042048	G	A	intron_variant	ARHGAP15
2	53045295	TC	T	intron_variant	ARHGAP15
2	53045297	A	T	intron_variant	ARHGAP15
2	53049667	GA	G	intron_variant	ARHGAP15
2	53050888	CCA	C	intron_variant	ARHGAP15
2	53051014	G	A	intron_variant	ARHGAP15
2	53056566	C	T	intron_variant	ARHGAP15
2	53081802	T	A	intron_variant	ARHGAP15
2	53122483	G	C	intron_variant	ARHGAP15
2	53128096	G	A	intron_variant	ARHGAP15
2	53158777	AGGGGT	A	intron_variant	ARHGAP15
2	53394839	T	C	intron_variant	ARHGAP15
2	53447422	G	A	intron_variant	ARHGAP15
2	53458244	G	A	intron_variant	ARHGAP15
2	53458348	A	G	intron_variant	ARHGAP15
2	53458351	T	G	intron_variant	ARHGAP15
2	53458362	T	C	intron_variant	ARHGAP15
2	53465321	G	A	intron_variant	ARHGAP15
2	53466684	T	A	intron_variant	ARHGAP15
2	53471213	ATCT	A	intron_variant	ARHGAP15
2	53483477	C	A	intron_variant	ARHGAP15
2	53488225	G	C	intron_variant	ARHGAP15
2	53489153	C	G	intron_variant	ARHGAP15
2	53489481	G	A	intron_variant	ARHGAP15
2	53491326	A	G	intron_variant	ARHGAP15
2	53506683	G	C	intron_variant	ARHGAP15
2	53506817	C	G	intron_variant	ARHGAP15
2	53522045	C	T	intron_variant	ARHGAP15
2	53527475	C	A	intron_variant	ARHGAP15
2	53531985	A	G	intron_variant	ARHGAP15
2	53542084	A	T	intron_variant	ARHGAP15
2	53549831	G	C	intron_variant	ARHGAP15
2	53549845	C	T	intron_variant	ARHGAP15
2	53565408	C	G	intron_variant	ARHGAP15
2	53566454	T	C	intron_variant	ARHGAP15
2	53577617	A	G	intron_variant	ARHGAP15
2	53602831	C	A	intron_variant	ARHGAP15
2	53612708	C	T	intron_variant	ARHGAP15
2	53616926	A	C	intron_variant	ARHGAP15
2	53651369	G	A	intron_variant	ARHGAP15
2	53653261	G	A	intron_variant	ARHGAP15
2	53654125	G	A	intron_variant	ARHGAP15
2	53660735	G	T	intron_variant	ARHGAP15
2	53660737	G	GC	intron_variant	ARHGAP15
2	53660738	T	TA	intron_variant	ARHGAP15
2	53674911	G	A	intergenic_region	ARHGAP15-KYNU
2	53675839	C	T	intergenic_region	ARHGAP15-KYNU
2	53682504	A	T	intergenic_region	ARHGAP15-KYNU
2	53683680	C	G	intergenic_region	ARHGAP15-KYNU
2	53683687	T	A	intergenic_region	ARHGAP15-KYNU
2	53683903	G	A	intergenic_region	ARHGAP15-KYNU
2	53683931	G	A	intergenic_region	ARHGAP15-KYNU
2	53687112	A	G	intergenic_region	ARHGAP15-KYNU
2	53687781	G	T	intergenic_region	ARHGAP15-KYNU
2	53688100	G	A	intergenic_region	ARHGAP15-KYNU
2	53705032	A	AC	intergenic_region	ARHGAP15-KYNU
2	53714263	A	C	intergenic_region	ARHGAP15-KYNU
2	53715934	C	G	intergenic_region	ARHGAP15-KYNU
2	53722231	A	G	intergenic_region	ARHGAP15-KYNU
2	53722736	A	G	intergenic_region	ARHGAP15-KYNU
2	53729116	C	A	intergenic_region	ARHGAP15-KYNU
2	53732172	AAC	A	intergenic_region	ARHGAP15-KYNU
2	53732176	A	T	intergenic_region	ARHGAP15-KYNU
2	53735961	G	T	downstream_gene_variant	KYNU
2	53735961	G	T	intergenic_region	ARHGAP15-KYNU
2	53735962	G	C	downstream_gene_variant	KYNU
2	53735962	G	C	intergenic_region	ARHGAP15-KYNU
2	53740958	C	G	intron_variant	KYNU
2	53744698	T	C	intron_variant	KYNU
2	53744712	T	TAGG	intron_variant	KYNU
2	53750278	G	A	synonymous_variant	KYNU
2	53770284	T	C	intron_variant	KYNU
2	53774420	T	G	intron_variant	KYNU
2	53780461	T	C	intron_variant	KYNU
2	53780462	G	A	intron_variant	KYNU
2	53799132	A	T	intron_variant	KYNU
2	53808888	A	G	intron_variant	KYNU
2	53812073	T	C	intron_variant	KYNU
2	53817148	G	A	intron_variant	KYNU
2	53830025	ATC	A	intron_variant	KYNU
2	53835686	G	A	intron_variant	KYNU
2	53835849	A	T	intron_variant	KYNU
2	53848376	G	T	intron_variant	KYNU
2	53866464	C	A	intergenic_region	KYNU-LOC101904447
2	54175552	C	T	intergenic_region	KYNU-LOC101904447
2	54191035	C	A	intergenic_region	KYNU-LOC101904447
2	54343769	TA	T	intergenic_region	KYNU-LOC101904447
2	55330643	G	A	intergenic_region	LOC101904447-TRNAC-GCA
2	55344065	T	C	intergenic_region	LOC101904447-TRNAC-GCA
2	55441879	G	A	intergenic_region	LOC101904447-TRNAC-GCA
2	55478374	C	T	intergenic_region	LOC101904447-TRNAC-GCA
2	55522263	C	CT	intergenic_region	LOC101904447-TRNAC-GCA
2	55638943	C	A	intergenic_region	LOC101904447-TRNAC-GCA
2	55650392	G	C	intergenic_region	LOC101904447-TRNAC-GCA
2	55685773	T	TTTG	intergenic_region	LOC101904447-TRNAC-GCA
2	55697327	A	G	intergenic_region	LOC101904447-TRNAC-GCA
2	55700522	A	G	intergenic_region	LOC101904447-TRNAC-GCA
2	55705899	C	T	intergenic_region	LOC101904447-TRNAC-GCA
2	55735601	C	T	intergenic_region	LOC101904447-TRNAC-GCA
2	55745868	G	A	intergenic_region	LOC101904447-TRNAC-GCA
2	55763205	C	T	intergenic_region	LOC101904447-TRNAC-GCA
2	55822007	TAAGA	T	intergenic_region	LOC101904447-TRNAC-GCA
2	55822701	A	G	intergenic_region	LOC101904447-TRNAC-GCA
2	55823330	C	A	intergenic_region	LOC101904447-TRNAC-GCA
2	55834812	G	C	intergenic_region	LOC101904447-TRNAC-GCA
2	55848570	TA	T	intergenic_region	LOC101904447-TRNAC-GCA
2	55864301	G	T	intergenic_region	TRNAC-GCA-LOC101908548
2	55865446	A	C	intergenic_region	TRNAC-GCA-LOC101908548
2	55865466	C	T	intergenic_region	TRNAC-GCA-LOC101908548
2	55866048	A	G	intergenic_region	TRNAC-GCA-LOC101908548
2	55866619	A	T	intergenic_region	TRNAC-GCA-LOC101908548
[truncated: 2,756 more rows]
